# Supplementary material for: Two-dimensional MXene membranes with biomimetic sub-nanochannels for enhanced cation sieving
Source: Nat Commun. 2023 Aug 15;14:4907. doi: 10.1038/s41467-023-40742-8 (PMC10427654; doi:10.1038/s41467-023-40742-8)
Supplement: Supplementary file 3 — Source Data [file 41467_2023_40742_MOESM3_ESM.xlsx]

## Sheet: Fig. 1
Fig. 1f																					Fig. 1g
MLM										MLM-EDTA
2 Theta (degree)	Dry	Water	KCl	NaCl	LiCl	CaCl2	MgCl2	Mixture		2 Theta (degree)	Dry	Water	KCl	NaCl	LiCl	CaCl2	MgCl2	Mixture					Free spacing (Å)	error bar				Free spacing (Å)	error bar
3	0.01091	0.00266	0	0.00534	0.00432	0.00204	0.00365	0.00626		3	0.00382	0.00288	0	0.00193	0.00784	0.00298	0.00396	0.00155			MLM	Dry	2.4006	0.01744		MLM-EDTA	Dry	2.83264	0.03704
3.01546	0.01456	0.00403	0.00326	0.00357	0.00487	0.00226	0.00325	0.00639		3.01546	0.00325	0.0031	0.00258	0.00164	0.00566	0.00501	0.00284	0.000535584				Water	9.18678	0.36106			Water	6.04898	0.14318
3.03092	0.01026	0.00156	0.0052	0.00777	0.00708	0.00107	0.00178	0.00616		3.03092	0.00457	0.00389	0.00243	0.00107	0.00425	0.00682	0.00316	0.00163				KCl	8.38777	0.36754			KCl	5.99088	0.14216
3.04638	0.01161	0.00629	0.00709	0.01051	0.00595	0.00584	0.00329	0.00361		3.04638	0.00526	0	0.00353	0.00186	0.00389	0	0	0.000233917				NaCl	6.97419	0.30411			NaCl	5.62323	0.04123
3.06185	0.01598	0.00397	0.00607	0.0066	0.00363	0.00198	0.0051	0.01135		3.06185	0.00523	0.00359	0.00326	0.00168	0.00399	0.00405	0.00251	0.00108				LiCl	7.27295	0.03365			LiCl	5.76261	0.04196
3.07731	0.01941	0.00349	0.00662	0.01203	0.00384	0.00312	0.0046	0.01464		3.07731	0.00665	0.00458	0.00424	0.00666	0.00628	0.00375	0.000291102	0.00201				CaCl2	7.13888	0.08396			CaCl2	5.73454	0.05565
3.09277	0.0146	0.00503	0.00379	0.0061	0.00375	0.00172	0.00459	0.01223		3.09277	0.00299	0.00403	0.00367	0.00498	0.00533	0.00382	0.00181	0.000753831				MgCl2	7.37488	0.118			MgCl2	5.81906	0.07019
3.10823	0.01888	0.00461	0.0031	0.00717	0.00527	0.00755	0.00589	0.02792		3.10823	0.0051	0.00314	0.00359	0.00448	0.00435	0.00132	0.000511031	0.00199				Mixture	8.50335	0.35419			Mixture	5.99088	0.14216
3.12369	0.01805	0.00358	0.00342	0.00959	0.00402	0.00464	0.00606	0.02592		3.12369	0.00332	0.00474	0.00422	0.00356	0.00356	0.00516	0.000768103	0.00219
3.13915	0.02035	0.00239	0.00187	0.01495	0.0049	0.0037	0.00361	0.02909		3.13915	0.00326	0.00376	0.00385	0.00331	0.00923	0.00191	0.00224	0.00461
3.15462	0.01404	0.00357	0.00365	0.01435	0.00143	0.00461	0.00519	0.03538		3.15462	0.00497	0.00335	0.00381	0.00423	0.00878	0.00483	0.00457	0.00479
3.17008	0.01353	0	0.00275	0	0.00324	0.00388	0.000822893	0.04431		3.17008	0.00345	0.00463	0.00238	0.00302	0.00803	0.00609	0.00528	0.00344
3.18554	0.01654	0.00216	0.00845	0.00146	0.0013	0.00197	0.00353	0.04537		3.18554	0.00335	0.00297	0.00298	0.00336	0.00659	0.00719	0.00473	0.00324
3.201	0.01539	0.00375	0.00583	0.00438	0.00119	3.10545e-05	0.00357	0.05486		3.201	0.00343	0.00251	0.00282	0.000393545	0.00634	0.00597	0.00503	0.00186
3.21646	0.01274	0.00263	0.00888	0.01104	0.00184	0.00257	0.00578	0.05984		3.21646	0.00234	0.00261	0.00498	0.00241	0.0079	0.00569	0.00684	0.00195
3.23192	0.01198	0.00324	0.00717	0.00634	0.00311	0.000411495	0.00492	0.06801		3.23192	0.00105	0.00212	0.00179	0.00338	0.00631	0.00396	0.00765	0.00145
3.24739	0.01375	0.0027	0.0052	0.00973	0.0043	0.00468	0.00587	0.07321		3.24739	0.00395	0.00353	0.00267	0.0033	0.00744	0.00436	0.01155	0.00221
3.26285	0.01492	0.00542	0.00329	0.00465	0.00243	0.00396	0.00675	0.08197		3.26285	0.00112	0.00346	0.0016	0.00496	0.00376	0.00432	0.0094	0.00216
3.27831	0.0145	0.00639	0.00732	0.00686	0.000586565	0.00632	0.00859	0.08673		3.27831	0.00338	0.00359	0.00316	0.00429	0.00502	0.00489	0.00843	0.00141
3.29377	0.01632	0.00502	0.00262	0.00573	0.00215	0.00394	0.00921	0.0952		3.29377	0.00366	0.00261	0.00216	0.00462	0.00298	0.00352	0.00769	0.00255
3.30923	0.01561	0.01129	0.00482	0.00708	0.00138	0.00765	0.01081	0.10511		3.30923	0.00208	0.00461	0.00186	0.00391	0.00431	0.00132	0.00969	0.00195
3.32469	0.01619	0.01258	0.00259	0.00136	0.000982028	0.01052	0.01722	0.11682		3.32469	0.00192	0.00505	0.00275	0.00354	0.0049	0.00229	0.00815	0.00208
3.34016	0.01742	0.01377	0.00372	0.00416	0.000389807	0.00969	0.01804	0.12077		3.34016	0.0029	0.00227	0.00479	0.00175	0.00522	0.00159	0.0097	0.000180992
3.35562	0.01647	0.01833	0.0065	0.00458	0.000437315	0.0152	0.0193	0.12618		3.35562	0.00214	0.00456	0.00325	0.0025	0.00425	0.00458	0.00672	0
3.37108	0.01526	0.02232	0.000819799	0.008	0.00116	0.01576	0.01857	0.12811		3.37108	0.00463	0.00385	0.00386	0.00166	0.00497	0.000319529	0.00287	0.000729382
3.38654	0.01349	0.02369	0.00619	0.00786	0.000244297	0.01443	0.02449	0.14418		3.38654	0.00159	0.00341	0.004	0.00282	0.00433	0.00202	0.004	0.00123
3.402	0.01489	0.02665	0.00968	0.00916	0.00112	0.01813	0.02429	0.14975		3.402	0.00308	0.00213	0.00516	0.00207	0.00601	0.00134	0.00445	0.00107
3.41746	0.01557	0.03298	0.00593	0.01092	0.00246	0.02159	0.02989	0.14601		3.41746	0.00306	0.00405	0.00404	0.0035	0.00332	0.000426943	0.00385	0.000839037
3.43293	0.01332	0.03577	0.00915	0.01311	0.00366	0.02527	0.03425	0.16279		3.43293	0.00188	0.00531	0.00501	0.00275	0.00218	0.00296	0.00351	0.00301
3.44839	0.01297	0.03792	0.01062	0.01463	0.00298	0.0235	0.03459	0.16772		3.44839	0.00306	0.00148	0.00518	0.00241	0.00476	0.00375	0.00258	0.00105
3.46385	0.01584	0.04039	0.00967	0.01913	0.00408	0.02262	0.03839	0.18087		3.46385	0.00339	0.00407	0.00492	0.00409	0.00158	7.69853e-05	0.0028	0.00138
3.47931	0.01538	0.04697	0.01391	0.01806	0.00506	0.02983	0.03965	0.18665		3.47931	0.00284	0.00243	0.00696	0.00436	0.00393	0.00245	0.0042	0.00129
3.49477	0.01369	0.04891	0.01421	0.02517	0.00764	0.03147	0.04206	0.19327		3.49477	0.000801475	0.0021	0.00665	0.00473	0.00321	0.00173	0.00612	0.00166
3.51023	0.01267	0.05567	0.01801	0.02752	0.00962	0.03283	0.04581	0.20682		3.51023	0.00232	0.00112	0.00547	0.00602	0.00292	0.00356	0.00527	0.00242
3.5257	0.01132	0.0615	0.02031	0.02749	0.00772	0.0327	0.05353	0.2119		3.5257	0.00137	0.00291	0.00754	0.00292	0.00428	0.00228	0.00422	0.00303
3.54116	0.01033	0.06103	0.02175	0.02922	0.01072	0.03938	0.04893	0.22166		3.54116	0.00234	0.00204	0.00729	0.00326	0.00206	0.00121	0.00514	0.00244
3.55662	0.01158	0.06988	0.02347	0.03367	0.01214	0.04471	0.05755	0.22644		3.55662	0.00335	0.0016	0.00736	0.00557	0.00256	0.00333	0.00455	0.00343
3.57208	0.01276	0.07699	0.02675	0.03738	0.01423	0.04485	0.059	0.23567		3.57208	0.00172	0.003	0.00827	0.00629	0	0.00347	0.00595	0.00511
3.58754	0.01135	0.07865	0.02971	0.03965	0.0169	0.04776	0.06328	0.24255		3.58754	0.00354	0.00354	0.00802	0.00964	0.00273	0.0064	0.00816	0.00537
3.603	0.01342	0.08572	0.02953	0.04218	0.01654	0.04723	0.06965	0.25108		3.603	0.000931714	0.00333	0.00782	0.00921	0.00194	0.0029	0.00499	0.00571
3.61847	0.01045	0.09113	0.0352	0.04492	0.01968	0.05398	0.07721	0.26369		3.61847	0.00404	0.0041	0.00905	0.00577	0.0026	0.00201	0.007	0.00628
3.63393	0.01272	0.09707	0.03868	0.05068	0.02113	0.05843	0.07706	0.27382		3.63393	0.00142	0.00443	0.0085	0.00729	0.00353	0.000914752	0.00828	0.00591
3.64939	0.0105	0.10094	0.03901	0.05133	0.02226	0.06584	0.0828	0.27379		3.64939	0.00309	0.003	0.01034	0.00908	0.00405	0.00619	0.00844	0.00802
3.66485	0.00823	0.11027	0.04162	0.05532	0.02501	0.0656	0.08708	0.28479		3.66485	0.00478	0.00283	0.01117	0.00822	0.00619	0.00333	0.00826	0.00663
3.68031	0.00801	0.11813	0.04452	0.06286	0.02721	0.06688	0.0953	0.29345		3.68031	0.00344	0.00321	0.01026	0.00984	0.00197	0.00347	0.00929	0.00798
3.69577	0.01036	0.121	0.05241	0.06501	0.0306	0.07441	0.09466	0.30431		3.69577	0.00378	0.00486	0.01168	0.01011	0.00388	0.00537	0.0086	0.00858
3.71124	0.00905	0.12752	0.05511	0.0688	0.03213	0.0742	0.09713	0.31346		3.71124	0.00397	0.00478	0.0133	0.00962	0.00544	0.00417	0.00779	0.00938
3.7267	0.00635	0.13708	0.05867	0.07109	0.0346	0.07733	0.10088	0.33133		3.7267	0.00293	0.00353	0.01373	0.01077	0.00471	0.00546	0.00812	0.00957
3.74216	0.00545	0.14413	0.06122	0.07663	0.03866	0.08363	0.10804	0.33052		3.74216	0.00247	0.00542	0.01405	0.01273	0.00467	0.00461	0.01159	0.01019
3.75762	0.00566	0.1518	0.06438	0.08238	0.03936	0.08318	0.11077	0.34795		3.75762	0.00303	0.00633	0.01498	0.01239	0.0033	0.00487	0.01228	0.01008
3.77308	0.00693	0.15683	0.06807	0.08505	0.04302	0.09569	0.11815	0.35942		3.77308	0.00317	0.00657	0.01671	0.01271	0.00464	0.00379	0.00865	0.00995
3.78854	0.00643	0.16603	0.07376	0.09073	0.0457	0.09786	0.12206	0.37072		3.78854	0.00423	0.00645	0.01552	0.01194	0.00483	0.00501	0.00926	0.01213
3.80401	0.00653	0.17889	0.08073	0.09879	0.05138	0.10007	0.12834	0.36959		3.80401	0.00329	0.00713	0.01636	0.01304	0.00297	0.00302	0.01102	0.01202
3.81947	0.00501	0.18658	0.08615	0.1007	0.05205	0.10519	0.13344	0.38388		3.81947	0.00346	0.00734	0.01785	0.01524	0.00712	0.00605	0.0114	0.01391
3.83493	0.00456	0.19819	0.0865	0.10574	0.05701	0.11203	0.14093	0.39588		3.83493	0.00424	0.00609	0.01708	0.01639	0.00341	0.00471	0.01046	0.01431
3.85039	0.00362	0.20505	0.09557	0.11133	0.05976	0.11413	0.14801	0.41511		3.85039	0.00267	0.00715	0.01784	0.01598	0.003	0.00773	0.01484	0.01308
3.86585	0.00454	0.21858	0.10022	0.11088	0.06199	0.11945	0.15256	0.42217		3.86585	0.00423	0.00662	0.01948	0.01702	0.00708	0.00722	0.01272	0.016
3.88131	0.00589	0.22843	0.10645	0.12028	0.06731	0.12462	0.15688	0.42766		3.88131	0.00265	0.00707	0.02081	0.01656	0.00701	0.00878	0.01233	0.01573
3.89677	0.00308	0.23985	0.11151	0.13299	0.07396	0.12658	0.16706	0.43812		3.89677	0.0039	0.00812	0.02133	0.0185	0.0056	0.01003	0.01573	0.0184
3.91224	0.0032	0.24563	0.11622	0.13495	0.07691	0.1336	0.16969	0.44326		3.91224	0.00317	0.01039	0.0221	0.01875	0.00542	0.01012	0.01473	0.01801
3.9277	0.0038	0.26154	0.1223	0.14235	0.08011	0.14284	0.17579	0.47142		3.9277	0.00422	0.01098	0.02329	0.02101	0.00594	0.00948	0.01581	0.01756
3.94316	0.00357	0.27606	0.13113	0.14122	0.0858	0.14786	0.18386	0.47379		3.94316	0.00534	0.01133	0.02358	0.01879	0.00422	0.0117	0.01467	0.02047
3.95862	0.00401	0.28792	0.13617	0.15208	0.09165	0.15651	0.18825	0.4861		3.95862	0.00392	0.01026	0.02583	0.02032	0.00403	0.01104	0.01676	0.02127
3.97408	0.00255	0.30194	0.14363	0.15748	0.09258	0.16203	0.19967	0.50292		3.97408	0.00332	0.0105	0.02538	0.01978	0.00914	0.01173	0.01798	0.02038
3.98954	0.00319	0.31527	0.15172	0.16583	0.10199	0.16335	0.2023	0.51735		3.98954	0.00222	0.01107	0.02617	0.02219	0.00798	0.01381	0.01764	0.02127
4.00501	0.00325	0.32353	0.1639	0.17065	0.10628	0.17272	0.21844	0.51671		4.00501	0.00404	0.01214	0.02764	0.02316	0.01017	0.01509	0.01923	0.0217
4.02047	0.00357	0.34128	0.16902	0.18177	0.11214	0.17425	0.22064	0.53563		4.02047	0.00487	0.01374	0.02998	0.02377	0.01069	0.01522	0.01884	0.02397
4.03593	0.00171	0.35705	0.18218	0.19007	0.1194	0.1846	0.23105	0.5493		4.03593	0.00382	0.01437	0.03057	0.02662	0.01224	0.01492	0.02219	0.02457
4.05139	0.00203	0.37391	0.18977	0.1953	0.12738	0.19024	0.23722	0.55964		4.05139	0.00529	0.01439	0.0315	0.02492	0.01211	0.01297	0.01978	0.02677
4.06685	0.00297	0.39225	0.1959	0.1994	0.13203	0.20212	0.24509	0.58135		4.06685	0.00229	0.01485	0.0332	0.02555	0.01247	0.0192	0.0223	0.02565
4.08231	0.00446	0.40834	0.20347	0.20876	0.13957	0.20973	0.25037	0.57185		4.08231	0.00449	0.0146	0.03391	0.029	0.01326	0.01781	0.02202	0.0287
4.09778	0.00227	0.42337	0.22332	0.22189	0.14387	0.21413	0.26813	0.5971		4.09778	0.00385	0.01663	0.03527	0.02719	0.01235	0.02099	0.02447	0.02745
4.11324	0.00317	0.44287	0.22608	0.22192	0.1528	0.22347	0.27494	0.60467		4.11324	0.00407	0.01593	0.03831	0.02931	0.01243	0.01768	0.02337	0.02904
4.1287	0.00255	0.46981	0.23796	0.23647	0.16252	0.23266	0.2792	0.62317		4.1287	0.00459	0.01934	0.03834	0.03019	0.01649	0.01737	0.02825	0.03083
4.14416	0.00218	0.47908	0.25361	0.24102	0.16904	0.2386	0.28758	0.63006		4.14416	0.00514	0.0166	0.03981	0.03218	0.01631	0.02164	0.02815	0.0318
4.15962	8.94186e-05	0.49809	0.26349	0.25652	0.1764	0.24577	0.3015	0.64765		4.15962	0.000851567	0.01936	0.04088	0.03132	0.01793	0.01736	0.02946	0.03508
4.17508	0.000862643	0.526	0.27681	0.26639	0.18366	0.25902	0.31093	0.66863		4.17508	0.00231	0.02292	0.04395	0.0355	0.01794	0.02356	0.0284	0.03424
4.19055	4.39298e-05	0.5403	0.29076	0.26871	0.19349	0.26384	0.32416	0.67493		4.19055	0.00335	0.02209	0.04344	0.03744	0.01894	0.02771	0.02854	0.03501
4.20601	0.000371404	0.56722	0.30905	0.28408	0.20257	0.27232	0.32733	0.66228		4.20601	0.00222	0.0217	0.04653	0.03574	0.01789	0.02418	0.02881	0.03491
4.22147	0.00175	0.58781	0.31765	0.29269	0.21362	0.28439	0.34534	0.6879		4.22147	0.00367	0.0269	0.04938	0.03528	0.0221	0.02675	0.03272	0.03658
4.23693	0.0013	0.60649	0.33181	0.30401	0.22563	0.29501	0.35857	0.70406		4.23693	0.00477	0.02952	0.05019	0.0401	0.0207	0.0266	0.03355	0.04047
4.25239	0.0013	0.62927	0.35329	0.31251	0.23094	0.30213	0.36318	0.7187		4.25239	0.00265	0.02891	0.05319	0.03858	0.02263	0.02792	0.0371	0.04022
4.26785	0.00259	0.65551	0.36716	0.31991	0.24678	0.31274	0.37373	0.72964		4.26785	0.00203	0.03105	0.05228	0.04228	0.02174	0.03074	0.0385	0.04121
4.28332	0.00165	0.67508	0.39012	0.33546	0.25644	0.32656	0.39103	0.73679		4.28332	0.00296	0.03072	0.05614	0.04128	0.02556	0.03057	0.03237	0.04345
4.29878	0	0.70856	0.40196	0.34535	0.26764	0.33063	0.40177	0.75041		4.29878	0.00226	0.03453	0.05873	0.04585	0.02445	0.03239	0.039	0.0444
4.31424	0.000612061	0.72528	0.4224	0.35602	0.28077	0.34703	0.40846	0.76118		4.31424	0.00273	0.03563	0.0585	0.04614	0.02941	0.03572	0.03739	0.04498
4.3297	0.000465483	0.74197	0.44152	0.3685	0.29687	0.35744	0.4245	0.78309		4.3297	0.00261	0.03814	0.06144	0.04765	0.02855	0.03391	0.04171	0.0475
4.34516	0.00177	0.76657	0.46173	0.38113	0.30739	0.36504	0.44094	0.78381		4.34516	0.00365	0.03748	0.06276	0.04849	0.02922	0.03317	0.04112	0.04939
4.36062	0.00144	0.79222	0.48299	0.38886	0.31955	0.37996	0.45328	0.80745		4.36062	0.00252	0.03935	0.06565	0.05147	0.02953	0.03467	0.04262	0.051
4.37609	0.00278	0.82407	0.50798	0.39975	0.33541	0.39938	0.46489	0.80881		4.37609	0.00296	0.04095	0.06958	0.05088	0.03329	0.04007	0.04572	0.05324
4.39155	0.00196	0.84025	0.52844	0.413	0.34834	0.41179	0.47247	0.82678		4.39155	0.00261	0.04262	0.07089	0.05336	0.03433	0.04108	0.04667	0.05454
4.40701	0.00157	0.85936	0.55044	0.42538	0.36524	0.42257	0.49553	0.83167		4.40701	0.00151	0.04729	0.07162	0.05741	0.03618	0.04254	0.04855	0.05713
4.42247	0.00146	0.88053	0.57315	0.44266	0.38266	0.43703	0.50401	0.85244		4.42247	0.00297	0.04944	0.07666	0.05641	0.03514	0.04806	0.04627	0.05876
4.43793	0.000480233	0.9011	0.60272	0.45413	0.39563	0.44149	0.51995	0.85362		4.43793	0.00442	0.04793	0.07673	0.0605	0.03865	0.04609	0.05024	0.06073
4.45339	0.0025	0.92119	0.62438	0.46928	0.41292	0.45979	0.53959	0.87567		4.45339	0.00239	0.05347	0.0806	0.06303	0.04106	0.05169	0.05017	0.06281
4.46886	0.00498	0.93555	0.65381	0.4772	0.42759	0.47983	0.5503	0.87697		4.46886	0.000911677	0.0536	0.08437	0.06341	0.04439	0.05184	0.05668	0.0655
4.48432	0.000863254	0.95074	0.6766	0.48386	0.45134	0.48635	0.56803	0.8893		4.48432	0.000591088	0.05496	0.08733	0.06839	0.04331	0.05383	0.05942	0.06499
4.49978	0.0032	0.96378	0.70046	0.50761	0.46721	0.50126	0.57974	0.88901		4.49978	0.00159	0.05348	0.0912	0.06983	0.04765	0.05601	0.05761	0.06812
4.51524	0.0025	0.97281	0.72145	0.51663	0.48924	0.51221	0.59961	0.91295		4.51524	0.00225	0.05626	0.09566	0.07232	0.04708	0.06085	0.06276	0.0733
4.5307	0.000131302	0.98728	0.75233	0.5331	0.50425	0.53798	0.609	0.91026		4.5307	0.00255	0.05965	0.09646	0.07152	0.05098	0.062	0.06413	0.07305
4.54616	0.00215	0.99378	0.77338	0.55241	0.52119	0.5435	0.62834	0.91747		4.54616	0	0.06298	0.10156	0.07496	0.05281	0.06284	0.06752	0.07519
4.56163	0.00326	0.99153	0.80274	0.55817	0.54211	0.56194	0.6416	0.92688		4.56163	0.00214	0.06771	0.10387	0.07663	0.05582	0.06423	0.06704	0.07892
4.57709	0.00426	1	0.8247	0.57326	0.56564	0.57899	0.66629	0.93622		4.57709	0.00172	0.06919	0.10753	0.07909	0.05623	0.07142	0.06947	0.08279
4.59255	0.00228	0.99564	0.85057	0.58499	0.58006	0.59803	0.67855	0.94635		4.59255	0.00348	0.06936	0.11217	0.08432	0.05835	0.0723	0.07059	0.08562
4.60801	0.00293	0.99304	0.8754	0.60097	0.60399	0.61296	0.70209	0.9577		4.60801	0.0023	0.07474	0.11647	0.08775	0.06104	0.07509	0.07604	0.08787
4.62347	0.00465	0.9925	0.89125	0.61618	0.62743	0.62701	0.71139	0.96589		4.62347	0.00314	0.07542	0.1219	0.08983	0.06624	0.07922	0.08072	0.09208
4.63893	0.00397	0.9805	0.91249	0.62807	0.64623	0.64316	0.73557	0.96639		4.63893	0.00306	0.08137	0.12294	0.0911	0.06461	0.08345	0.08036	0.09466
4.6544	0.00287	0.96959	0.93299	0.64256	0.66693	0.66392	0.74402	0.96678		4.6544	0.000841548	0.08915	0.12662	0.09682	0.07243	0.08667	0.08747	0.09894
4.66986	0.00415	0.96218	0.94466	0.66003	0.68854	0.67294	0.76145	0.97717		4.66986	0.00188	0.08756	0.1329	0.09691	0.07463	0.08635	0.08627	0.10099
4.68532	0.0059	0.94481	0.96504	0.67566	0.70782	0.69548	0.778	0.97383		4.68532	0.0026	0.09279	0.13816	0.10225	0.08015	0.09218	0.0925	0.10663
4.70078	0.00481	0.92492	0.96879	0.68955	0.72756	0.71074	0.79371	0.98384		4.70078	0.00299	0.09916	0.1445	0.10876	0.08289	0.09324	0.09604	0.11042
4.71624	0.00471	0.90372	0.98094	0.70171	0.74523	0.72977	0.80547	0.98424		4.71624	0.00215	0.09931	0.14834	0.11043	0.08403	0.1015	0.09684	0.11379
4.7317	0.003	0.87625	0.98992	0.71189	0.76605	0.74545	0.82798	0.97898		4.7317	0.00113	0.10298	0.15374	0.11869	0.08891	0.10559	0.10119	0.11883
4.74717	0.00344	0.85949	0.99301	0.72443	0.78381	0.76812	0.83319	0.9825		4.74717	0.00218	0.11204	0.16225	0.11903	0.09116	0.11125	0.10343	0.12229
4.76263	0.00668	0.83203	0.99141	0.73979	0.80425	0.77501	0.85391	0.98757		4.76263	0.00234	0.11515	0.16705	0.12615	0.09165	0.11266	0.10961	0.12917
4.77809	0.00567	0.80527	1	0.76508	0.81953	0.78742	0.86478	1		4.77809	0.00354	0.1221	0.17148	0.13195	0.10006	0.11514	0.11721	0.13374
4.79355	0.00271	0.78105	0.99448	0.7684	0.83803	0.80673	0.88843	0.99414		4.79355	0.00322	0.12436	0.1772	0.1359	0.10182	0.12608	0.11765	0.13988
4.80901	0.00775	0.75298	0.98696	0.7841	0.85585	0.82462	0.9057	0.99212		4.80901	0.00361	0.12973	0.18429	0.14683	0.10624	0.12964	0.12692	0.1446
4.82447	0.00735	0.73242	0.97799	0.79388	0.86327	0.84572	0.90792	0.98578		4.82447	0.00431	0.13273	0.19372	0.15095	0.11436	0.1374	0.12721	0.15041
4.83993	0.00763	0.69998	0.96585	0.80795	0.88131	0.86076	0.92713	0.98549		4.83993	0.0026	0.14288	0.20006	0.15934	0.12363	0.13616	0.1369	0.15786
4.8554	0.00971	0.66963	0.96091	0.81328	0.8962	0.87282	0.9327	0.98626		4.8554	0.00298	0.15136	0.2088	0.16624	0.12612	0.14757	0.14075	0.16601
4.87086	0.00809	0.64323	0.94722	0.83098	0.90678	0.8819	0.94259	0.98987		4.87086	0.00457	0.15997	0.21796	0.17237	0.1336	0.15182	0.14462	0.17133
4.88632	0.00841	0.61932	0.93352	0.84406	0.92237	0.90449	0.95045	0.9798		4.88632	0.00587	0.17198	0.2245	0.17867	0.13959	0.16216	0.15145	0.17744
4.90178	0.00657	0.5957	0.91218	0.86001	0.93828	0.90698	0.96466	0.96455		4.90178	0.00393	0.17597	0.23437	0.1824	0.14457	0.16853	0.15804	0.18639
4.91724	0.00965	0.56937	0.89709	0.86515	0.94346	0.92677	0.98152	0.97633		4.91724	0.00284	0.1827	0.2441	0.19181	0.15436	0.17817	0.16921	0.19385
4.9327	0.00865	0.54036	0.88344	0.88472	0.95347	0.94522	0.97799	0.97203		4.9327	0.00436	0.19386	0.25583	0.19505	0.16048	0.18127	0.17209	0.20372
4.94817	0.00917	0.51747	0.87112	0.89603	0.95971	0.9451	0.98925	0.96489		4.94817	0.00604	0.20367	0.26243	0.20136	0.16299	0.18978	0.17673	0.21342
4.96363	0.00957	0.49408	0.84881	0.89486	0.96666	0.96378	0.98711	0.96487		4.96363	0.00536	0.21257	0.27708	0.21415	0.17972	0.19693	0.18743	0.22345
4.97909	0.0095	0.47339	0.83391	0.9142	0.97068	0.97157	0.99663	0.96226		4.97909	0.00605	0.22459	0.28966	0.218	0.18484	0.20667	0.19949	0.23066
4.99455	0.01336	0.45059	0.81051	0.92362	0.97544	0.97624	0.99921	0.9491		4.99455	0.00562	0.23868	0.2981	0.23209	0.19166	0.22044	0.20618	0.24155
5.01001	0.01199	0.43244	0.79678	0.9345	0.97805	0.98362	0.99921	0.9496		5.01001	0.00775	0.24887	0.31026	0.2425	0.20437	0.23194	0.21482	0.25682
5.02547	0.01371	0.40984	0.78165	0.93847	0.98692	0.98938	1	0.94149		5.02547	0.00598	0.2667	0.32621	0.2504	0.21733	0.24546	0.2261	0.27015
5.04094	0.01184	0.39205	0.76407	0.95936	0.98849	0.98556	0.9968	0.93612		5.04094	0.00836	0.28089	0.33911	0.25973	0.22282	0.24949	0.24115	0.27914
5.0564	0.01393	0.37273	0.74228	0.9474	0.98681	0.99733	0.998	0.93455		5.0564	0.00797	0.29662	0.35314	0.27455	0.23524	0.26146	0.24872	0.29875
5.07186	0.01564	0.35697	0.72505	0.96286	0.9949	0.99633	0.9926	0.91269		5.07186	0.01172	0.31411	0.36914	0.28466	0.24943	0.28041	0.25909	0.30961
5.08732	0.01227	0.33984	0.71073	0.96753	0.9917	1	0.99484	0.91997		5.08732	0.0095	0.33034	0.38579	0.29553	0.26323	0.29226	0.27845	0.32623
5.10278	0.01504	0.31822	0.68782	0.97712	0.99523	0.99915	0.98677	0.90145		5.10278	0.00814	0.34802	0.4028	0.30384	0.2754	0.30644	0.28593	0.34171
5.11824	0.01616	0.30595	0.68321	0.97167	1	0.99767	0.98516	0.89324		5.11824	0.00826	0.36957	0.41839	0.31782	0.28801	0.31793	0.30874	0.3592
5.13371	0.01792	0.28937	0.66108	0.98319	0.99906	0.99088	0.97511	0.89031		5.13371	0.01183	0.39063	0.43837	0.33656	0.30215	0.32516	0.31653	0.381
5.14917	0.01836	0.27521	0.64823	0.98773	0.99397	0.99022	0.96885	0.89268		5.14917	0.01112	0.41018	0.45658	0.35021	0.31675	0.34765	0.34115	0.39744
5.16463	0.01744	0.26329	0.63039	0.97832	0.99822	0.9927	0.95527	0.88695		5.16463	0.00995	0.43405	0.48083	0.3727	0.33361	0.36435	0.3532	0.42179
5.18009	0.01885	0.25285	0.6188	1	0.99791	0.99538	0.95034	0.86489		5.18009	0.01125	0.45498	0.49966	0.38433	0.3529	0.38764	0.36322	0.44353
5.19555	0.01758	0.23818	0.60152	0.99406	0.99612	0.971	0.94617	0.86163		5.19555	0.0097	0.48183	0.52208	0.40384	0.37345	0.40668	0.38708	0.46534
5.21101	0.0226	0.22905	0.59333	0.99268	0.99421	0.97138	0.93225	0.84207		5.21101	0.01235	0.51746	0.54365	0.42009	0.39487	0.42103	0.40601	0.49157
5.22648	0.02095	0.21739	0.57476	0.99147	0.98785	0.95611	0.91099	0.83132		5.22648	0.01555	0.54686	0.56822	0.43716	0.41569	0.445	0.42439	0.518
5.24194	0.01955	0.20596	0.56322	0.99016	0.9901	0.95681	0.90593	0.83555		5.24194	0.01592	0.57301	0.59227	0.46065	0.43159	0.45595	0.44757	0.54357
5.2574	0.02462	0.19819	0.54983	0.98908	0.99109	0.9426	0.89361	0.81874		5.2574	0.01692	0.60867	0.61527	0.47805	0.46586	0.47787	0.46449	0.57331
5.27286	0.02219	0.1879	0.5425	0.99109	0.98271	0.93389	0.87562	0.80811		5.27286	0.01762	0.63563	0.64392	0.50353	0.48866	0.51401	0.49554	0.60195
5.28832	0.02499	0.17958	0.52729	0.99543	0.97588	0.92284	0.86579	0.80658		5.28832	0.0178	0.66809	0.67401	0.52112	0.50932	0.53575	0.52252	0.63347
5.30378	0.02464	0.17124	0.52108	0.98642	0.97207	0.91174	0.85332	0.79599		5.30378	0.01675	0.7009	0.70052	0.54909	0.53323	0.54666	0.55206	0.66352
5.31925	0.02541	0.1608	0.50514	0.98707	0.97042	0.90466	0.83459	0.7857		5.31925	0.01836	0.7387	0.72849	0.57172	0.56602	0.57572	0.57583	0.69331
5.33471	0.02499	0.15116	0.49608	0.98177	0.96903	0.88408	0.81988	0.77536		5.33471	0.02027	0.77348	0.75527	0.59001	0.59194	0.59309	0.60775	0.72599
5.35017	0.02744	0.14855	0.48596	0.96796	0.95689	0.87229	0.79634	0.77185		5.35017	0.02132	0.79578	0.78525	0.6167	0.61879	0.62443	0.63136	0.762
5.36563	0.0306	0.14263	0.47377	0.97193	0.94905	0.86725	0.7807	0.75635		5.36563	0.02274	0.83432	0.81143	0.64019	0.66172	0.64916	0.66613	0.78976
5.38109	0.03084	0.13521	0.4625	0.96191	0.94346	0.8444	0.76841	0.74374		5.38109	0.02449	0.86661	0.84169	0.66678	0.68125	0.66371	0.69225	0.82068
5.39655	0.02883	0.12832	0.44994	0.94826	0.93739	0.8375	0.7593	0.74177		5.39655	0.02244	0.88494	0.8642	0.69039	0.71519	0.6934	0.71785	0.84835
5.41202	0.03503	0.12455	0.44621	0.95143	0.92869	0.8235	0.73685	0.72771		5.41202	0.02611	0.92148	0.88615	0.71979	0.74145	0.71896	0.74643	0.87697
5.42748	0.03372	0.1182	0.43313	0.93473	0.91522	0.80388	0.71881	0.71444		5.42748	0.02587	0.93864	0.90794	0.73654	0.76906	0.73478	0.78019	0.90359
5.44294	0.03366	0.11273	0.41995	0.93014	0.90735	0.77953	0.70227	0.71042		5.44294	0.02568	0.96055	0.93076	0.76538	0.80082	0.76705	0.81235	0.93054
5.4584	0.03481	0.10468	0.40972	0.92114	0.89264	0.77917	0.68672	0.69518		5.4584	0.02692	0.97916	0.95086	0.78297	0.82865	0.79307	0.84777	0.95134
5.47386	0.03703	0.10244	0.39865	0.90901	0.87991	0.75135	0.66478	0.67793		5.47386	0.02845	0.98925	0.97336	0.81221	0.864	0.81603	0.86468	0.96698
5.48932	0.03833	0.09602	0.38776	0.89657	0.86435	0.73573	0.6492	0.66627		5.48932	0.0319	0.9991	0.97937	0.8365	0.8837	0.83701	0.89418	0.98571
5.50479	0.04021	0.09447	0.37515	0.88761	0.8512	0.72801	0.63728	0.66276		5.50479	0.03108	1	0.99109	0.86063	0.90029	0.86417	0.9064	0.99102
5.52025	0.03913	0.08781	0.36667	0.8749	0.82893	0.70521	0.62548	0.65379		5.52025	0.0317	0.99426	0.99855	0.86935	0.93679	0.87984	0.93569	0.99844
5.53571	0.0416	0.0825	0.35539	0.85745	0.81147	0.68856	0.60997	0.64587		5.53571	0.03476	0.98251	0.996	0.89652	0.95317	0.90293	0.94738	0.99611
5.55117	0.04267	0.07833	0.34951	0.84807	0.79383	0.67164	0.59068	0.63112		5.55117	0.03463	0.97717	1	0.91241	0.97046	0.91821	0.96453	1
5.56663	0.04272	0.07275	0.3313	0.82809	0.76743	0.65419	0.57102	0.62532		5.56663	0.03584	0.96118	0.99249	0.93288	0.97191	0.93892	0.9757	0.98519
5.58209	0.04737	0.06895	0.31896	0.81352	0.75187	0.6495	0.56143	0.61328		5.58209	0.03798	0.938	0.98757	0.93946	0.98185	0.94403	0.99873	0.97057
5.59756	0.04566	0.06754	0.30905	0.80771	0.72907	0.63511	0.54294	0.6034		5.59756	0.04084	0.91573	0.97345	0.96328	0.9903	0.97151	1	0.95975
5.61302	0.05193	0.06478	0.29593	0.79154	0.70485	0.61608	0.5306	0.59212		5.61302	0.04315	0.89407	0.95838	0.97332	0.9963	0.96771	0.99832	0.93881
5.62848	0.04989	0.05651	0.28234	0.76708	0.6869	0.59565	0.52153	0.57645		5.62848	0.04549	0.86922	0.93753	0.98123	1	0.98505	0.99299	0.91104
5.64394	0.05243	0.05314	0.27419	0.75328	0.66171	0.58719	0.49496	0.5715		5.64394	0.04667	0.83445	0.91706	0.99277	0.99501	0.98656	0.98457	0.89004
5.6594	0.05599	0.04835	0.26098	0.73552	0.64046	0.57252	0.48338	0.57063		5.6594	0.04725	0.80007	0.88796	0.99527	0.97839	0.99735	0.9789	0.85489
5.67486	0.05627	0.04797	0.24243	0.72394	0.61627	0.55293	0.4731	0.55445		5.67486	0.0497	0.76357	0.86032	1	0.96749	0.98985	0.955	0.82883
5.69032	0.05574	0.04281	0.2307	0.69718	0.59085	0.53613	0.45978	0.54197		5.69032	0.05204	0.73152	0.82777	0.99672	0.94086	1	0.93693	0.79504
5.70579	0.06176	0.0406	0.21999	0.69168	0.57171	0.52911	0.4403	0.54109		5.70579	0.05516	0.69163	0.80014	0.99226	0.93038	0.99159	0.91956	0.75725
5.72125	0.0635	0.03921	0.20679	0.67161	0.54748	0.51127	0.43125	0.52129		5.72125	0.05847	0.65602	0.75892	0.97814	0.89008	0.97429	0.89749	0.72319
5.73671	0.06126	0.03555	0.19748	0.64749	0.52205	0.50373	0.42314	0.51562		5.73671	0.05868	0.6256	0.7293	0.97527	0.87499	0.96778	0.86426	0.68753
5.75217	0.06565	0.03332	0.18455	0.63173	0.50429	0.48542	0.41216	0.50478		5.75217	0.06216	0.58645	0.69599	0.956	0.84258	0.9586	0.8348	0.6516
5.76763	0.06985	0.02825	0.17205	0.62318	0.47825	0.47164	0.39849	0.49429		5.76763	0.06761	0.55646	0.66123	0.94062	0.8162	0.94189	0.81127	0.61772
5.78309	0.07014	0.02874	0.15969	0.60578	0.46009	0.46519	0.38202	0.48383		5.78309	0.06681	0.52441	0.62829	0.9165	0.77626	0.92163	0.77116	0.58763
5.79856	0.07153	0.02555	0.1536	0.58321	0.43751	0.45301	0.37509	0.47745		5.79856	0.07094	0.48862	0.60048	0.88854	0.7368	0.89574	0.73423	0.55575
5.81402	0.07723	0.02507	0.14584	0.57288	0.41898	0.44355	0.36138	0.46323		5.81402	0.07409	0.46171	0.57086	0.86959	0.69878	0.87777	0.70532	0.51537
5.82948	0.07658	0.02055	0.13241	0.55074	0.39781	0.4181	0.35062	0.46001		5.82948	0.07511	0.43575	0.53921	0.83335	0.67065	0.8448	0.66421	0.48691
5.84494	0.08039	0.02025	0.12377	0.53141	0.38172	0.41672	0.33736	0.44303		5.84494	0.0793	0.40378	0.51074	0.80085	0.63765	0.8032	0.62658	0.46074
5.8604	0.08324	0.01857	0.11273	0.51757	0.36245	0.40524	0.33378	0.44197		5.8604	0.08165	0.37837	0.48271	0.77769	0.60629	0.77164	0.60117	0.4351
5.87586	0.08521	0.01577	0.10964	0.50322	0.34738	0.398	0.31659	0.42761		5.87586	0.08804	0.35411	0.45525	0.74557	0.56328	0.73527	0.56111	0.40601
5.89133	0.08909	0.01529	0.0989	0.48936	0.32914	0.37719	0.30436	0.42031		5.89133	0.08975	0.33291	0.4286	0.71363	0.53617	0.7171	0.52964	0.38253
5.90679	0.09197	0.01412	0.0937	0.47208	0.3112	0.36918	0.29644	0.4117		5.90679	0.0974	0.31193	0.40425	0.67484	0.49438	0.67476	0.49303	0.36003
5.92225	0.09233	0.01397	0.08918	0.45917	0.2973	0.35917	0.29134	0.39935		5.92225	0.10129	0.29154	0.38276	0.64555	0.46458	0.64415	0.46582	0.33669
5.93771	0.10184	0.01044	0.08343	0.4481	0.28487	0.34089	0.27315	0.38552		5.93771	0.10267	0.27347	0.36262	0.61441	0.4358	0.60803	0.43721	0.31823
5.95317	0.10185	0.01192	0.07664	0.43377	0.27246	0.33936	0.2697	0.38745		5.95317	0.10983	0.25816	0.33868	0.57322	0.40385	0.57893	0.40989	0.29813
5.96863	0.10548	0.0112	0.07154	0.4148	0.25656	0.32444	0.26477	0.37763		5.96863	0.11498	0.23959	0.31886	0.54305	0.38078	0.54043	0.38444	0.27912
5.9841	0.11003	0.0088	0.06767	0.39498	0.2477	0.31957	0.25345	0.36207		5.9841	0.12078	0.22538	0.30347	0.50834	0.35475	0.50808	0.36188	0.2639
5.99956	0.11143	0.00971	0.06187	0.39257	0.23155	0.31107	0.24617	0.35531		5.99956	0.12427	0.2116	0.28685	0.48407	0.33867	0.47582	0.33164	0.24847
6.01502	0.11578	0.00829	0.05777	0.37456	0.22195	0.28594	0.23905	0.34885		6.01502	0.12766	0.19953	0.26989	0.45574	0.30965	0.45331	0.31083	0.23176
6.03048	0.12348	0.00765	0.05497	0.35797	0.21197	0.2897	0.23021	0.33848		6.03048	0.1373	0.19018	0.25944	0.42636	0.28774	0.42669	0.29206	0.21917
6.04594	0.12581	0.00747	0.05006	0.35117	0.20012	0.28744	0.22304	0.33153		6.04594	0.14236	0.17794	0.24136	0.4009	0.27752	0.40271	0.27497	0.20787
6.0614	0.1295	0.00521	0.04384	0.33807	0.19124	0.27095	0.21752	0.32457		6.0614	0.15039	0.16582	0.23174	0.3744	0.2546	0.37551	0.25596	0.19653
6.07687	0.13395	0.00584	0.04336	0.32394	0.18199	0.26461	0.20364	0.31741		6.07687	0.15018	0.15969	0.21818	0.35199	0.23882	0.35	0.23675	0.1828
6.09233	0.13931	0.00645	0.03962	0.31598	0.1716	0.26132	0.20104	0.30123		6.09233	0.16352	0.14479	0.20786	0.33176	0.226	0.33113	0.21845	0.17212
6.10779	0.14693	0.0052	0.03561	0.30217	0.16306	0.24705	0.19053	0.2998		6.10779	0.17272	0.13759	0.19572	0.31336	0.20007	0.30755	0.20752	0.16521
6.12325	0.14965	0.00403	0.03447	0.29178	0.15331	0.23701	0.18382	0.28871		6.12325	0.17895	0.12881	0.18441	0.29256	0.19334	0.29546	0.1947	0.1538
6.13871	0.1514	0.00313	0.03166	0.27834	0.14672	0.22951	0.17886	0.27554		6.13871	0.18662	0.12377	0.17482	0.27593	0.1848	0.27157	0.18382	0.14705
6.15417	0.15407	0.00493	0.02976	0.267	0.14022	0.22704	0.17406	0.27221		6.15417	0.19012	0.11598	0.16694	0.26568	0.16804	0.25979	0.17485	0.14179
6.16964	0.16527	0.00249	0.02658	0.26228	0.13212	0.21877	0.16844	0.26981		6.16964	0.20649	0.10967	0.15719	0.24375	0.16412	0.2359	0.16	0.13255
6.1851	0.17407	0.00478	0.0251	0.25145	0.12672	0.21067	0.16627	0.26094		6.1851	0.2136	0.10455	0.14983	0.23108	0.15253	0.22589	0.15431	0.12528
6.20056	0.18092	0.00332	0.02484	0.24195	0.12017	0.20532	0.15438	0.25286		6.20056	0.224	0.09872	0.14138	0.21632	0.13897	0.21221	0.13928	0.11705
6.21602	0.18939	0.00404	0.02016	0.23291	0.11498	0.19701	0.15718	0.24259		6.21602	0.23672	0.09317	0.1345	0.19822	0.13159	0.20113	0.13446	0.11253
6.23148	0.19419	0.00272	0.01907	0.22529	0.11052	0.19015	0.14724	0.24132		6.23148	0.24988	0.08743	0.12885	0.19182	0.12045	0.1899	0.12517	0.10555
6.24694	0.19823	0.00334	0.02032	0.22043	0.10285	0.18207	0.14104	0.23283		6.24694	0.26249	0.08586	0.12207	0.1791	0.11334	0.18038	0.11555	0.10064
6.26241	0.2079	0.00438	0.01804	0.21012	0.09725	0.17739	0.135	0.2246		6.26241	0.27018	0.07835	0.11571	0.16921	0.11107	0.17037	0.10947	0.09492
6.27787	0.21963	0.00214	0.01533	0.20402	0.09082	0.17583	0.13172	0.21938		6.27787	0.28526	0.07288	0.11008	0.16037	0.10426	0.16383	0.1023	0.09058
6.29333	0.22775	0.00345	0.01391	0.19345	0.08597	0.16459	0.12872	0.21279		6.29333	0.29982	0.07098	0.1049	0.1525	0.09981	0.15294	0.09583	0.08655
6.30879	0.23071	0.00184	0.01419	0.18605	0.0837	0.15491	0.12446	0.20149		6.30879	0.31548	0.0654	0.10083	0.14033	0.09551	0.14174	0.0908	0.08083
6.32425	0.24314	0.00336	0.0135	0.17831	0.08134	0.15472	0.1152	0.19436		6.32425	0.32743	0.06211	0.09545	0.1365	0.08512	0.13182	0.08964	0.07923
6.33971	0.25289	0.00369	0.01263	0.1736	0.07516	0.14824	0.11192	0.1897		6.33971	0.34499	0.05877	0.08898	0.12644	0.08234	0.12889	0.0809	0.07324
6.35518	0.26354	0.00416	0.01177	0.16273	0.06985	0.1473	0.10947	0.18841		6.35518	0.36048	0.05719	0.08428	0.12224	0.07604	0.12091	0.07918	0.06908
6.37064	0.27928	0.00359	0.00932	0.15857	0.06866	0.14074	0.10748	0.18258		6.37064	0.37615	0.0523	0.08071	0.11373	0.06944	0.11305	0.07306	0.06859
6.3861	0.2881	0.00371	0.00955	0.15655	0.06142	0.13626	0.10119	0.17562		6.3861	0.39741	0.04836	0.0774	0.10738	0.06708	0.11221	0.06649	0.06344
6.40156	0.30273	0.0044	0.00931	0.14756	0.05887	0.13059	0.10029	0.17143		6.40156	0.41598	0.0483	0.07361	0.10182	0.06511	0.10456	0.0643	0.06256
6.41702	0.30844	0.00324	0.00897	0.14254	0.05614	0.1289	0.0954	0.16313		6.41702	0.43607	0.04666	0.07085	0.09855	0.05988	0.09976	0.05796	0.05818
6.43248	0.32272	0.00312	0.00717	0.13586	0.05331	0.1216	0.09204	0.15399		6.43248	0.45758	0.04326	0.06597	0.09032	0.05677	0.09527	0.05959	0.05413
6.44795	0.33664	0.00443	0.00852	0.13142	0.05026	0.11801	0.08638	0.14925		6.44795	0.48222	0.04115	0.06194	0.09042	0.0545	0.08968	0.0544	0.05207
6.46341	0.34878	0.00352	0.00699	0.12667	0.04645	0.11459	0.08593	0.15144		6.46341	0.49822	0.03997	0.06041	0.08326	0.04937	0.08522	0.05313	0.04876
6.47887	0.36625	0.00414	0.007	0.12448	0.04609	0.10857	0.07794	0.1398		6.47887	0.5211	0.03558	0.05644	0.07851	0.04856	0.08149	0.04909	0.04815
6.49433	0.37218	0.00447	0.00682	0.11768	0.04291	0.10506	0.08112	0.13618		6.49433	0.54849	0.03155	0.05382	0.07599	0.04602	0.07774	0.04803	0.04531
6.50979	0.39739	0.00335	0.00583	0.11211	0.0385	0.10489	0.07377	0.12933		6.50979	0.56311	0.03238	0.05148	0.07177	0.04369	0.07212	0.04362	0.04381
6.52525	0.41892	0.00311	0.00589	0.11034	0.03711	0.09809	0.0756	0.1269		6.52525	0.58844	0.03074	0.04864	0.06667	0.04019	0.06848	0.0417	0.04156
6.54072	0.42828	0.00433	0.00692	0.10136	0.03556	0.09347	0.07145	0.12591		6.54072	0.61225	0.0286	0.04665	0.06499	0.04046	0.06773	0.03677	0.03997
6.55618	0.45628	0.0049	0.00679	0.10077	0.03411	0.08876	0.06894	0.11738		6.55618	0.63901	0.02827	0.04538	0.06172	0.03525	0.06247	0.03792	0.0378
6.57164	0.46717	0.00587	0.00548	0.09707	0.0315	0.08859	0.06594	0.12002		6.57164	0.67101	0.02542	0.04209	0.05721	0.03609	0.06224	0.0343	0.03576
6.5871	0.48215	0.00393	0.00571	0.09983	0.02803	0.0865	0.06268	0.10809		6.5871	0.68532	0.02648	0.04097	0.05537	0.0351	0.05622	0.03441	0.03387
6.60256	0.49728	0.00503	0.00498	0.09139	0.02722	0.07954	0.06099	0.10933		6.60256	0.71886	0.02334	0.03805	0.0536	0.03169	0.05411	0.03418	0.03315
6.61802	0.51958	0.00392	0.00559	0.08755	0.02644	0.07608	0.05644	0.10053		6.61802	0.74268	0.02366	0.03668	0.04857	0.02866	0.05158	0.03133	0.03103
6.63348	0.5394	0.00584	0.00323	0.08115	0.02467	0.07389	0.05431	0.09531		6.63348	0.76238	0.02068	0.03436	0.04734	0.02937	0.04782	0.03178	0.02989
6.64895	0.56439	0.00505	0.0046	0.08103	0.0228	0.0707	0.05013	0.0968		6.64895	0.79407	0.02031	0.03313	0.043	0.02629	0.04802	0.02633	0.02871
6.66441	0.57728	0.0058	0.00517	0.07568	0.02186	0.06833	0.04881	0.09294		6.66441	0.80896	0.01976	0.03157	0.04252	0.02284	0.04401	0.02335	0.02716
6.67987	0.60171	0.00453	0.00519	0.07521	0.02067	0.06906	0.05093	0.08886		6.67987	0.84301	0.01822	0.03025	0.04177	0.02188	0.04222	0.02534	0.02512
6.69533	0.62368	0.00531	0.00592	0.07089	0.01845	0.06421	0.04709	0.08131		6.69533	0.85041	0.01728	0.02908	0.03808	0.02569	0.04449	0.02383	0.02475
6.71079	0.648	0.00548	0.00582	0.06782	0.01644	0.05896	0.04496	0.0792		6.71079	0.8781	0.01732	0.02656	0.03767	0.02036	0.0381	0.02208	0.02436
6.72625	0.66562	0.00554	0.005	0.06288	0.01519	0.05814	0.04507	0.07673		6.72625	0.89668	0.01618	0.02649	0.03591	0.0219	0.03618	0.02153	0.02158
6.74172	0.68848	0.00396	0.00453	0.06342	0.01413	0.05507	0.04178	0.07489		6.74172	0.91716	0.01524	0.02499	0.03258	0.02129	0.03557	0.0226	0.0218
6.75718	0.7025	0.00524	0.00509	0.06103	0.01388	0.05144	0.04091	0.06875		6.75718	0.92867	0.01398	0.0241	0.03256	0.01781	0.03524	0.02181	0.02022
6.77264	0.7196	0.00482	0.00769	0.05726	0.01286	0.05044	0.0387	0.06792		6.77264	0.93987	0.01345	0.02304	0.03128	0.01773	0.03114	0.01826	0.01967
6.7881	0.7482	0.00565	0.00514	0.05515	0.01126	0.05119	0.03784	0.06839		6.7881	0.95673	0.01283	0.02168	0.02838	0.0181	0.03167	0.01802	0.01822
6.80356	0.75882	0.0059	0.00436	0.05174	0.01035	0.0477	0.03597	0.06159		6.80356	0.97446	0.01299	0.02143	0.02782	0.01593	0.02996	0.01577	0.01792
6.81902	0.7814	0.00484	0.00488	0.05265	0.00866	0.04496	0.03538	0.05991		6.81902	0.97865	0.01205	0.01887	0.02611	0.01576	0.0265	0.01668	0.01677
6.83449	0.80152	0.00551	0.00578	0.04783	0.00915	0.04281	0.03133	0.05835		6.83449	0.99594	0.01131	0.01919	0.02433	0.01568	0.02758	0.01414	0.01653
6.84995	0.81465	0.00584	0.00469	0.04416	0.00914	0.04049	0.02929	0.05556		6.84995	0.99511	0.01054	0.01765	0.02382	0.01677	0.0278	0.01388	0.01474
6.86541	0.83704	0.00555	0.00586	0.04288	0.00853	0.03923	0.02919	0.05384		6.86541	0.99617	0.01198	0.01689	0.02394	0.01196	0.0259	0.01366	0.01472
6.88087	0.85698	0.00582	0.00602	0.04284	0.00606	0.03842	0.02744	0.05279		6.88087	1	0.00908	0.01694	0.02078	0.01403	0.02474	0.01211	0.01356
6.89633	0.87447	0.00466	0.0066	0.04074	0.00721	0.03582	0.02618	0.04933		6.89633	0.9906	0.00938	0.01547	0.02063	0.01227	0.02211	0.01155	0.01278
6.91179	0.88301	0.00585	0.00617	0.03848	0.0067	0.03192	0.02757	0.04625		6.91179	0.9899	0.00892	0.01426	0.02008	0.01388	0.02088	0.01186	0.01275
6.92726	0.89838	0.00658	0.00661	0.0371	0.00693	0.0351	0.02564	0.04193		6.92726	0.98919	0.00861	0.0146	0.01839	0.00994	0.01935	0.01216	0.01243
6.94272	0.91435	0.00417	0.0052	0.03568	0.00507	0.02993	0.02233	0.04328		6.94272	0.98249	0.00789	0.0137	0.01841	0.01119	0.01846	0.01074	0.01112
6.95818	0.9327	0.00544	0.00526	0.03683	0.00539	0.02769	0.02226	0.04575		6.95818	0.96914	0.00806	0.0136	0.01595	0.01083	0.01846	0.01002	0.00996
6.97364	0.95103	0.00514	0.00644	0.03519	0.00466	0.03023	0.02207	0.04033		6.97364	0.95292	0.00772	0.01267	0.01493	0.01091	0.01845	0.01032	0.00898
6.9891	0.95036	0.00635	0.00621	0.03096	0.00453	0.02439	0.01941	0.03798		6.9891	0.95146	0.00548	0.0124	0.01363	0.00842	0.01737	0.00791	0.00917
7.00456	0.95934	0.00503	0.00678	0.02883	0.00393	0.02567	0.02049	0.03794		7.00456	0.93507	0.00719	0.01222	0.01435	0.01036	0.01541	0.00862	0.00951
7.02003	0.972	0.00526	0.00596	0.02678	0.00193	0.02553	0.01753	0.03536		7.02003	0.91712	0.00703	0.01146	0.01394	0.00858	0.0158	0.00774	0.00852
7.03549	0.97672	0.00501	0.00546	0.02711	0.00221	0.02452	0.02066	0.03192		7.03549	0.89936	0.00482	0.01086	0.01172	0.00937	0.01693	0.00788	0.00831
7.05095	0.98291	0.00597	0.00621	0.0265	0.00143	0.02199	0.01619	0.03269		7.05095	0.88443	0.00536	0.01087	0.01312	0.00879	0.01661	0.00839	0.00765
7.06641	0.98468	0.00602	0.00653	0.02756	0.00297	0.02167	0.01832	0.02827		7.06641	0.8555	0.00621	0.01042	0.01103	0.00531	0.01651	0.0085	0.00791
7.08187	0.99594	0.00473	0.00666	0.02276	0.0021	0.01795	0.01546	0.02979		7.08187	0.84626	0.00475	0.01025	0.0111	0.00693	0.01282	0.00704	0.00751
7.09733	0.99895	0.00521	0.00703	0.02187	0.00132	0.01792	0.01532	0.03004		7.09733	0.81962	0.00465	0.00968	0.01072	0.00766	0.01499	0.00634	0.00668
7.1128	0.98791	0.00518	0.00657	0.02345	0.000808235	0.0158	0.01391	0.02369		7.1128	0.79757	0.00467	0.00992	0.00966	0.00707	0.01467	0.00624	0.00646
7.12826	0.99409	0.00481	0.00672	0.02298	0.000814965	0.01577	0.01173	0.02556		7.12826	0.7731	0.00462	0.00829	0.00927	0.0071	0.01288	0.00726	0.0055
7.14372	0.99912	0.00482	0.00647	0.02016	0.00129	0.01624	0.01286	0.0257		7.14372	0.75014	0.00365	0.00793	0.00914	0.00439	0.01298	0.00681	0.0056
7.15918	0.99958	0.00461	0.00627	0.01883	0.00251	0.01483	0.013	0.02312		7.15918	0.72941	0.00357	0.00824	0.007	0.00657	0.01389	0.00386	0.00631
7.17464	1	0.00502	0.00592	0.01942	0.00148	0.01303	0.01367	0.02089		7.17464	0.70564	0.00402	0.00849	0.008	0.0068	0.01227	0.0048	0.00548
7.1901	0.99573	0.00477	0.00672	0.02078	0.0015	0.01353	0.01151	0.01983		7.1901	0.68502	0.00281	0.00751	0.00628	0.00596	0.01201	0.00537	0.00525
7.20557	0.99001	0.00511	0.00625	0.01525	0.00239	0.01207	0.00935	0.02037		7.20557	0.65944	0.00339	0.00714	0.00607	0.00593	0.01098	0.00411	0.00428
7.22103	0.98683	0.00531	0.00752	0.01797	0.00146	0.01231	0.01239	0.01706		7.22103	0.63363	0.00511	0.00669	0.00589	0.00663	0.01074	0.00693	0.00428
7.23649	0.98361	0.00433	0.00678	0.01638	0.00152	0.01303	0.00964	0.01782		7.23649	0.61537	0.00329	0.00698	0.00755	0.00522	0.00787	0.00405	0.00412
7.25195	0.9682	0.00404	0.00676	0.01497	0.00121	0.01262	0.01125	0.01652		7.25195	0.59006	0.00228	0.00695	0.00519	0.007	0.01115	0.00495	0.0034
7.26741	0.96786	0.00467	0.00667	0.01565	0.00271	0.00865	0.01262	0.01718		7.26741	0.56503	0.00299	0.00682	0.00296	0.0065	0.01113	0.00473	0.00389
7.28287	0.96217	0.00445	0.00582	0.01699	0.0021	0.00933	0.00903	0.01669		7.28287	0.54849	0.00375	0.00628	0.00603	0.00499	0.0088	0.00469	0.00355
7.29834	0.94719	0.00515	0.00651	0.01307	0.00202	0.00836	0.00689	0.01511		7.29834	0.52278	0.00307	0.00661	0.00618	0.00628	0.00975	0.0027	0.00275
7.3138	0.94705	0.00457	0.00622	0.01159	0.00188	0.0072	0.00883	0.01283		7.3138	0.50465	0.00284	0.00632	0.00366	0.00357	0.00767	0.00508	0.0032
7.32926	0.94033	0.00412	0.0061	0.0146	0.00259	0.00696	0.00813	0.01237		7.32926	0.48542	0.00475	0.00595	0.00517	0.00471	0.00776	0.00491	0.00296
7.34472	0.92293	0.00373	0.00659	0.01336	0.00197	0.00537	0.008	0.01204		7.34472	0.46699	0.00435	0.00619	0.00272	0.00596	0.00781	0.00469	0.00292
7.36018	0.91507	0.0038	0.0059	0.00999	0.00392	0.00906	0.00809	0.01254		7.36018	0.44897	0.00268	0.00563	0.00412	0.00521	0.00925	0.00315	0.00296
7.37564	0.90182	0.00323	0.00716	0.01281	0.00393	0.00638	0.00675	0.01112		7.37564	0.42828	0.00371	0.00533	0.00482	0.00592	0.00599	0.00331	0.00273
7.39111	0.89025	0.00427	0.00623	0.00936	0.00228	0.0051	0.00709	0.01352		7.39111	0.41038	0.00368	0.00503	0.00172	0.00541	0.00727	0.00389	0.00222
7.40657	0.8784	0.00411	0.00637	0.00859	0.00221	0.00396	0.00526	0.01042		7.40657	0.39628	0.00375	0.00595	0.00314	0.0054	0.00781	0.00298	0.00243
7.42203	0.87185	0.00354	0.00638	0.01134	0.00328	0.00559	0.00466	0.01066		7.42203	0.37877	0.00226	0.00522	0.003	0.00368	0.00771	0.00241	0.00168
7.43749	0.85298	0.00394	0.00628	0.00833	0.00115	0.00449	0.00739	0.00851		7.43749	0.36028	0.0035	0.00553	0.00169	0.00336	0.00825	0.00353	0.0018
7.45295	0.83859	0.00417	0.00539	0.01024	0.00377	0.00409	0.00492	0.00946		7.45295	0.34534	0.00383	0.00489	0.00285	0.00532	0.00719	0.00462	0.00144
7.46841	0.82243	0.00352	0.00645	0.01209	0.00415	0.00488	0.00501	0.00915		7.46841	0.32985	0.00243	0.00494	0.00297	0.00592	0.00736	0.00467	0.000897637
7.48387	0.81372	0.00397	0.00544	0.01067	0.00513	0.00422	0.00357	0.01004		7.48387	0.31865	0.00265	0.00494	0.00175	0.0041	0.00657	0.00352	0.00144
7.49934	0.79547	0.00441	0.00641	0.00985	0.00479	0.00355	0.00321	0.00793		7.49934	0.30349	0.00322	0.00535	0.0023	0.00488	0.00578	0.00254	0.00107
7.5148	0.79701	0.00287	0.00642	0.01239	0.00375	0.00428	0.00529	0.00705		7.5148	0.2953	0.00201	0.00545	0.00233	0.00515	0.00542	0.00324	0.00152
7.53026	0.77126	0.00415	0.00518	0.01009	0.00407	0.00485	0.00449	0.00674		7.53026	0.2798	0.00245	0.00503	0.00159	0.00523	0.00485	0.0038	0.00105
7.54572	0.75556	0.00345	0.00609	0.00753	0.00518	0.000191753	0.00412	0.01154		7.54572	0.26578	0.00296	0.00488	0.0016	0.00492	0.00427	0.00374	0.00106
7.56118	0.74738	0.00304	0.00604	0.00896	0.00474	0.00324	0.00472	0.00728		7.56118	0.25878	0.00314	0.00454	0.00156	0.00408	0.00663	0.00252	0.000954419
7.57664	0.72964	0.00351	0.00575	0.00768	0.00521	0.0034	0.00364	0.00845		7.57664	0.24345	0.00272	0.0049	0.00219	0.00523	0.00479	0.00298	0.00127
7.59211	0.71729	0.00295	0.00573	0.00816	0.00542	0.00281	0.00308	0.00748		7.59211	0.23749	0.00341	0.00483	0.00109	0.00425	0.00672	0.00249	0.00105
7.60757	0.70336	0.00224	0.00563	0.00819	0.00442	0.00393	0.00341	0.00506		7.60757	0.2267	0.00268	0.00509	8.57431e-05	0.00468	0.00399	0.00359	0.000985382
7.62303	0.69516	0.00379	0.00561	0.00611	0.00548	0.00419	0.00267	0.00602		7.62303	0.21472	0.00359	0.00428	0.00144	0.00445	0.00487	0.00227	0.000644661
7.63849	0.67335	0.00375	0.00531	0.00919	0.00535	0.00495	0.00458	0.00745		7.63849	0.20562	0.00262	0.00419	0.00177	0.00436	0.00403	0.00263	0.000698831
7.65395	0.66406	0.00366	0.00639	0.00821	0.00362	0.000280767	0.00258	0.00549		7.65395	0.19981	0.00269	0.00446	0.00145	0.00478	0.00546	0.00183	0.000876404
7.66941	0.65029	0.00342	0.00597	0.00692	0.00439	0.00208	0.00192	0.00615		7.66941	0.19215	0.00188	0.00475	0.000874213	0.00398	0.00336	0.00376	0.00051923
7.68488	0.62803	0.00338	0.00541	0.00603	0.00409	0.001	0.00407	0.00734		7.68488	0.18333	0.0036	0.00437	0.00209	0.00382	0.00365	0.00318	0.00127
7.70034	0.61491	0.00389	0.00601	0.00669	0.00495	0.00303	0.00138	0.00422		7.70034	0.17352	0.00329	0.00436	0.000707351	0.00438	0.00486	0.00331	0.000323258
7.7158	0.60412	0.00322	0.00529	0.00855	0.00432	0.00484	0.00292	0.00401		7.7158	0.16332	0.00282	0.00416	0.00109	0.00593	0.00457	0.00223	0.00143
7.73126	0.594	0.004	0.00551	0.00672	0.00385	0.00245	0.00497	0.00609		7.73126	0.15824	0.00237	0.00401	0.000587621	0.00478	0.0054	0.00246	0.000193018
7.74672	0.58393	0.00238	0.00586	0.00706	0.00315	0.00391	0.00267	0.00398		7.74672	0.15334	0.00328	0.00404	0.000878953	0.00398	0.00507	0.00332	0.000181373
7.76218	0.56733	0.00348	0.00477	0.00663	0.00438	0	0.00228	0.00497		7.76218	0.1461	0.00375	0.00376	0.00156	0.00504	0.00535	0.00273	0.000572845
7.77765	0.56024	0.00342	0.00606	0.00744	0.00326	0.00225	0.00204	0.00417		7.77765	0.13884	0.00241	0.00359	0.00221	0.00323	0.0041	0.00259	0.000396745
7.79311	0.53569	0.00324	0.0053	0.00789	0.00345	0.00203	0.00318	0.00423		7.79311	0.13319	0.00356	0.00411	0.000487464	0.00362	0.00379	0.0014	0.00102
7.80857	0.53208	0.00339	0.00521	0.006	0.00233	0.00395	0.00371	0.00342		7.80857	0.12593	0.00326	0.00406	0.00103	0.00411	0.00452	0.00308	0.000653169
7.82403	0.51813	0.00314	0.0054	0.00681	0.00396	0.0039	0.00194	0.00313		7.82403	0.12066	0.00352	0.00408	0.000709202	0.00396	0.00338	0.00372	0.000263087
7.83949	0.5068	0.00353	0.00657	0.00719	0.00272	0.00342	0.00286	0.00344		7.83949	0.11462	0.00378	0.00404	0.00141	0.00539	0.00258	0.00279	0.00112
7.85495	0.49575	0.00343	0.00548	0.00776	0.00228	0.00305	0	0.0044		7.85495	0.11232	0.00346	0.00408	0.00161	0.00494	0.00413	0.00172	0.000445469
7.87042	0.47616	0.00332	0.00587	0.00605	0.00195	0.00403	0.000180226	0.00441		7.87042	0.10537	0.00216	0.00414	0	0.00445	0.0051	0.004	0.00102
7.88588	0.46381	0.00355	0.00633	0.00392	0.00136	0.00358	0.00231	0.00445		7.88588	0.10149	0.00462	0.00369	0.000901531	0.00412	0.00362	0.00165	0.00024127
7.90134	0.46172	0.00355	0.0063	0.00646	0.00221	0.00469	0.000915252	0.00395		7.90134	0.09795	0.00323	0.0036	0.000965566	0.00512	0.00367	0.00309	0.000443524
7.9168	0.44504	0.00413	0.00663	0.00651	0.00159	0.00495	0.00121	0.00226		7.9168	0.09607	0.00381	0.00344	7.89096e-05	0.00651	0.00301	0.00259	0.000505921
7.93226	0.443	0.00391	0.00636	0.00879	0.00216	0.00353	0.00392	0.00369		7.93226	0.09005	0.00388	0.00388	0.000277484	0.00536	0.00348	0.00238	0.000494276
7.94772	0.42632	0.004	0.00546	0.00545	0.00331	0.00331	0.00313	0.00434		7.94772	0.08429	0.00394	0.00379	0.00224	0.00462	0.00382	0.00295	7.95132e-05
7.96319	0.41537	0.00437	0.00633	0.00671	0.00133	0.00454	0.00159	0.00466		7.96319	0.08104	0.0044	0.00333	0.00153	0.00487	0.00411	0.00365	0.000610926
7.97865	0.40476	0.00318	0.00598	0.00839	0.00344	0.00409	0.00231	0.00392		7.97865	0.07678	0.00358	0.00317	0.000212646	0.0061	0.00335	0.00304	0.00101
7.99411	0.39301	0.00408	0.0059	0.00741	0.00308	0.00496	0.00214	0.00337		7.99411	0.0781	0.00463	0.00368	0.000611454	0.0053	0.004	0.00329	0.00144
8.00957	0.38659	0.00396	0.00587	0.0057	0.00163	0.00408	0.00145	0.00604		8.00957	0.0711	0.00317	0.00332	0.00135	0.00471	0.0021	0.00304	0.000781663
8.02503	0.37055	0.00496	0.00599	0.00729	0.00263	0.00521	0.000301654	0.00498		8.02503	0.06711	0.00358	0.003	0.000433096	0.00506	0.00336	0.00301	0.000761791
8.04049	0.36837	0.00408	0.00684	0.00623	0.00404	0.00466	0.00249	0.00353		8.04049	0.06386	0.00407	0.00325	0.0013	0.00485	0.00293	0.0039	0.00118
8.05596	0.3601	0.00406	0.00681	0.00599	0.00282	0.00645	0.00145	0.00295		8.05596	0.06198	0.00386	0.00327	0.00206	0.00577	0.0044	0.003	0.000804399
8.07142	0.34776	0.00438	0.00687	0.0089	0.00306	0.00527	0.00138	0.00427		8.07142	0.06052	0.0042	0.003	0.000982126	0.00565	0.00369	0.00361	0.00143
8.08688	0.33536	0.00424	0.00712	0.0061	0.00383	0.00383	0.00176	0.00442		8.08688	0.05519	0.00488	0.00348	0.00126	0.00411	0.00298	0.00187	0.000797563
8.10234	0.32778	0.00521	0.00612	0.00789	0.00399	0.00685	0.00199	0.0053		8.10234	0.0541	0.00426	0.00277	0.000971437	0.00715	0.00315	0.00328	0.0012
8.1178	0.32213	0.00524	0.00667	0.00675	0.00419	0.00461	0.00161	0.00418		8.1178	0.0517	0.00445	0.00331	0.00202	0.0054	0.00271	0.00347	0.000996398
8.13326	0.312	0.00418	0.00699	0.00719	0.00443	0.00547	0.000985965	0.00342		8.13326	0.04904	0.00464	0.00305	0.00168	0.00598	0.00307	0.00266	0.00126
8.14873	0.29625	0.00434	0.00653	0.00859	0.0036	0.00609	0.00267	0.00303		8.14873	0.04685	0.00404	0.0025	0.00138	0.00483	0.00309	0.00394	0.00169
8.16419	0.30422	0.00496	0.00687	0.00651	0.00409	0.00391	0.0017	0.00294		8.16419	0.04451	0.00493	0.00274	0.00229	0.00562	0.00283	0.00375	0.000920412
8.17965	0.28352	0.00484	0.00756	0.00746	0.0033	0.00545	0.00211	0.00508		8.17965	0.04343	0.00443	0.00277	0.00197	0.00548	0.00367	0.00362	0.00167
8.19511	0.2812	0.00562	0.00674	0.00534	0.00379	0.00457	0.0013	0.00425		8.19511	0.04134	0.00415	0.00281	0.00142	0.00659	0.00344	0.00314	0.00159
8.21057	0.27126	0.00517	0.00729	0.0057	0.00399	0.00739	0.0012	0.00226		8.21057	0.04241	0.00446	0.00237	0.00211	0.00411	0.00391	0.00342	0.00135
8.22603	0.26592	0.00475	0.00714	0.00785	0.00461	0.00527	0.00193	0.00434		8.22603	0.03696	0.00554	0.00247	0.00192	0.00555	0.00153	0.00286	0.00122
8.2415	0.26217	0.00557	0.00708	0.00692	0.00349	0.00773	0.0014	0.00538		8.2415	0.03599	0.00492	0.00308	0.00164	0.00618	0.00301	0.00392	0.0016
8.25696	0.25333	0.00501	0.00776	0.00667	0.00334	0.00702	0.00181	0.00633		8.25696	0.03524	0.00415	0.00292	0.000785571	0.0045	0.00345	0.00224	0.00234
8.27242	0.24568	0.00534	0.00662	0.00632	0.0033	0.00739	0.00308	0.00563		8.27242	0.03264	0.00482	0.00234	0.00188	0.00429	0.00229	0.00374	0.00207
8.28788	0.23913	0.00592	0.00751	0.00935	0.0029	0.00634	0.00182	0.00334		8.28788	0.0324	0.00451	0.00241	0.00254	0.00563	0.00174	0.00419	0.00247
8.30334	0.23322	0.00523	0.00743	0.00685	0.00392	0.00639	0.00159	0.00471		8.30334	0.03104	0.0052	0.00234	0.00147	0.00505	0.0027	0.00216	0.00215
8.3188	0.22962	0.00506	0.00712	0.00714	0.0034	0.00647	0.00277	0.00513		8.3188	0.02738	0.00556	0.00253	0.00219	0.00531	0.00187	0.00441	0.00205
8.33427	0.21849	0.00312	0.00711	0.00554	0.0036	0.00653	0.00146	0.00559		8.33427	0.02876	0.00534	0.0024	0.0023	0.00524	0.00264	0.0039	0.00218
8.34973	0.21139	0.0047	0.00632	0.00638	0.00298	0.0075	0.00192	0.00574		8.34973	0.02798	0.00482	0.0025	0.00198	0.00574	0.00377	0.00377	0.00218
8.36519	0.2042	0.00504	0.00779	0.00586	0.0039	0.006	0.00164	0.00584		8.36519	0.02383	0.00528	0.00201	0.00124	0.00506	0.00227	0.00455	0.00221
8.38065	0.19731	0.00457	0.00712	0.00904	0.00277	0.00499	0.00248	0.00554		8.38065	0.02489	0.00478	0.0021	0.00259	0.00484	0.00368	0.00275	0.00241
8.39611	0.19516	0.00425	0.00659	0.00782	0.00186	0.00757	0.00151	0.00467		8.39611	0.02401	0.00447	0.0018	0.00225	0.00637	0.00245	0.00314	0.00215
8.41157	0.1883	0.00523	0.00717	0.0088	0.00252	0.00801	0.00197	0.00371		8.41157	0.0235	0.00469	0.00206	0.00284	0.00564	0.00302	0.00329	0.00273
8.42703	0.18239	0.00563	0.00744	0.00672	0.00161	0.00606	0.0016	0.004		8.42703	0.02166	0.00521	0.00219	0.00198	0.00487	0.00354	0.00368	0.00278
8.4425	0.17908	0.00414	0.00631	0.00772	0.00224	0.0089	0.00128	0.00414		8.4425	0.01928	0.00435	0.00189	0.00166	0.00541	0.00252	0.00354	0.00221
8.45796	0.17524	0.00488	0.00611	0.00836	0.00129	0.00614	0.00229	0.00399		8.45796	0.02048	0.00474	0.00214	0.00292	0.00542	0.00401	0.004	0.00262
8.47342	0.16597	0.004	0.00564	0.00935	0.000817259	0.00648	0.00259	0.00378		8.47342	0.01959	0.00445	0.00175	0.00219	0.00432	0.00308	0.00402	0.00283
8.48888	0.16345	0.00469	0.00627	0.00827	0.00155	0.00782	0.00261	0.00492		8.48888	0.01744	0.00487	0.00216	0.00229	0.00539	0.00268	0.00319	0.00249
8.50434	0.1573	0.00455	0.0048	0.00662	0.000646205	0.00833	0.00242	0.00375		8.50434	0.01707	0.00469	0.00189	0.00139	0.00557	0.00273	0.00428	0.00265
8.5198	0.15334	0.00334	0.00618	0.00863	0.000715284	0.00607	0.00287	0.0042		8.5198	0.01659	0.00558	0.00179	0.00345	0.00506	0.00222	0.00436	0.00281
8.53527	0.15244	0.00447	0.0058	0.00839	0.000329999	0.00697	0.00291	0.00331		8.53527	0.01727	0.00534	0.0018	0.00188	0.00581	0.00157	0.00312	0.00295
8.55073	0.14167	0.00398	0.00546	0.0103	0.00156	0.00803	0.0026	0.004		8.55073	0.01472	0.00533	0.00168	0.00203	0.00613	0.00235	0.00352	0.0027
8.56619	0.13931	0.00374	0.00562	0.0079	0.00111	0.00645	0.00337	0.00271		8.56619	0.01538	0.00552	0.00197	0.00261	0.00538	0.00423	0.00467	0.00257
8.58165	0.13148	0.00436	0.00512	0.00788	0.00155	0.0068	0.0021	0.004		8.58165	0.01379	0.00481	0.00224	0.00364	0.0051	0.00281	0.00316	0.0029
8.59711	0.12871	0.00369	0.00464	0.00986	0.00178	0.0077	0.00246	0.00302		8.59711	0.01417	0.00491	0.00189	0.00251	0.00569	0.0019	0.00345	0.00247
8.61257	0.1229	0.00305	0.00496	0.00728	0.00128	0.0072	0.00326	0.00477		8.61257	0.01294	0.00555	0.00164	0.00267	0.00571	0.00237	0.00392	0.00236
8.62804	0.11913	0.00367	0.00448	0.00926	0.0017	0.00877	0.00315	0.00437		8.62804	0.01189	0.00523	0.00189	0.00268	0.00528	0.00309	0.00394	0.00266
8.6435	0.11844	0.00409	0.0039	0.00867	0.00131	0.00602	0.00269	0.00355		8.6435	0.01336	0.00512	0.00211	0.00243	0.00447	0.00193	0.00501	0.00242
8.65896	0.11441	0.00332	0.0045	0.00911	0.00134	0.0072	0.00276	0.00418		8.65896	0.01217	0.00468	0.00185	0.00253	0.00586	0.0032	0.00454	0.00213
8.67442	0.1131	0.00375	0.00449	0.00697	0.000947432	0.00632	0.00558	0.00316		8.67442	0.01149	0.00459	0.00186	0.0026	0.00518	0.00208	0.00401	0.00267
8.68988	0.10791	0.00401	0.00378	0.0076	0.0021	0.00548	0.00383	0.00269		8.68988	0.01067	0.0057	0.00153	0.00308	0.00397	0.0023	0.00374	0.00235
8.70534	0.10307	0.00505	0.00363	0.00862	0.000865444	0.00659	0.00362	0.00207		8.70534	0.01007	0.00498	0.00192	0.00317	0.00512	0.00188	0.00292	0.0024
8.72081	0.10047	0.0048	0.00345	0.00805	0.00136	0.00652	0.00483	0.0032		8.72081	0.01113	0.005	0.00193	0.00178	0.006	0.00219	0.00362	0.0025
8.73627	0.09671	0.00532	0.00402	0.0067	0.00215	0.00713	0.00466	0.00205		8.73627	0.01021	0.00464	0.00163	0.00159	0.00681	0.00391	0.00335	0.0023
8.75173	0.09333	0.00562	0.00394	0.00873	0.000978152	0.00545	0.00415	0.00277		8.75173	0.0104	0.00556	0.00218	0.00291	0.0044	0.00205	0.00333	0.00263
8.76719	0.09154	0.00642	0.00395	0.00715	0.00246	0.00706	0.00252	0.00118		8.76719	0.00997	0.00531	0.00177	0.0024	0.00545	0.003	0.00319	0.00243
8.78265	0.08651	0.00439	0.00374	0.00949	0.00336	0.00822	0.00383	0.00289		8.78265	0.00872	0.00488	0.002	0.00272	0.00549	0.00328	0.00349	0.002
8.79811	0.0847	0.00537	0.00368	0.00869	0.00238	0.00706	0.00438	0.00256		8.79811	0.00884	0.00482	0.00179	0.00247	0.00684	0.0027	0.00415	0.00266
8.81358	0.08079	0.00658	0.00338	0.00751	0.00453	0.00609	0.00409	0.00162		8.81358	0.0097	0.00504	0.00202	0.00297	0.00523	0.00222	0.00515	0.00234
8.82904	0.07615	0.00513	0.00352	0.0079	0.00344	0.00734	0.00577	0.00281		8.82904	0.0081	0.00453	0.00177	0.00247	0.00559	0.00194	0.00469	0.00231
8.8445	0.07657	0.00669	0.00378	0.00797	0.00244	0.0072	0.00533	0.00313		8.8445	0.0085	0.0048	0.00179	0.00332	0.00607	0.00164	0.00349	0.00213
8.85996	0.07128	0.007	0.00318	0.00867	0.00401	0.00706	0.00504	0.0028		8.85996	0.00861	0.00438	0.00184	0.00256	0.00583	0.00256	0.00376	0.00242
8.87542	0.07123	0.00741	0.00458	0.00656	0.00459	0.00523	0.00509	0.00161		8.87542	0.00905	0.00473	0.00186	0.00255	0.00434	0.00213	0.00473	0.00256
8.89088	0.0697	0.00779	0.00332	0.00668	0.00496	0.00687	0.00578	0.00188		8.89088	0.00809	0.00425	0.00214	0.00283	0.00699	0.00225	0.00445	0.00251
8.90635	0.06589	0.00954	0.00421	0.00827	0.00489	0.00611	0.00475	0.00216		8.90635	0.00776	0.0042	0.00191	0.00214	0.00487	0.00243	0.00419	0.002
8.92181	0.06279	0.0076	0.00516	0.00745	0.00588	0.00578	0.0051	0.00212		8.92181	0.00801	0.00487	0.00187	0.0037	0.00466	0.00258	0.00375	0.00219
8.93727	0.05981	0.00846	0.00503	0.00561	0.00477	0.00515	0.00431	0.00176		8.93727	0.00636	0.00408	0.00156	0.00171	0.00552	0.00123	0.00286	0.00188
8.95273	0.05709	0.00808	0.0051	0.00772	0.0042	0.00522	0.00466	0.00219		8.95273	0.00549	0.00428	0.00188	0.00214	0.00554	0.00275	0.00492	0.00248
8.96819	0.05428	0.00901	0.00505	0.00818	0.00497	0.00636	0.00605	0.00175		8.96819	0.00859	0.00514	0.00203	0.00325	0.00548	0.00278	0.00372	0.0023
8.98365	0.05237	0.00904	0.00604	0.00815	0.0058	0.00515	0.00481	0.00263		8.98365	0.00757	0.00583	0.0017	0.00193	0.00478	0.00311	0.00306	0.00197
8.99912	0.05084	0.00887	0.00614	0.0056	0.00561	0.00611	0.00524	0.00201		8.99912	0.00761	0.00419	0.00184	0.00382	0.00534	0.00231	0.00536	0.00191
9.01458	0.04777	0.00903	0.00645	0.00727	0.00579	0.00705	0.00582	0.00245		9.01458	0.00684	0.00526	0.00199	0.00303	0.00572	0.00242	0.00332	0.00228
9.03004	0.04781	0.00907	0.00669	0.00663	0.006	0.00702	0.00541	0.00225		9.03004	0.00564	0.00364	0.00236	0.00241	0.00583	0.00119	0.00407	0.00196
9.0455	0.04521	0.01005	0.00817	0.00588	0.00668	0.00571	0.0057	0.00294		9.0455	0.00607	0.00398	0.002	0.0021	0.0048	0.00198	0.00343	0.00158
9.06096	0.04368	0.00938	0.00661	0.00731	0.00611	0.0049	0.0062	0.00189		9.06096	0.00561	0.00435	0.00193	0.00297	0.00446	0.00399	0.00319	0.00175
9.07642	0.04317	0.00839	0.00816	0.0063	0.00619	0.0068	0.00579	0.00114		9.07642	0.0064	0.00422	0.00251	0.00165	0.00523	0.00196	0.00405	0.00185
9.09189	0.04291	0.0103	0.00786	0.00746	0.00482	0.00651	0.00674	0.00303		9.09189	0.00545	0.00413	0.00202	0.00222	0.00551	0.00289	0.00391	0.00215
9.10735	0.03854	0.00974	0.00763	0.00667	0.00566	0.00487	0.00691	0.00203		9.10735	0.00601	0.00458	0.0024	0.00239	0.00538	0.00206	0.00393	0.00191
9.12281	0.03754	0.00808	0.00785	0.00638	0.00566	0.00556	0.00599	0		9.12281	0.00616	0.00376	0.00181	0.00176	0.00516	0.00223	0.00457	0.00196
9.13827	0.03736	0.0081	0.00807	0.00633	0.00661	0.00515	0.00687	0.00205		9.13827	0.00471	0.00417	0.00227	0.00152	0.00652	0.0023	0.00328	0.00216
9.15373	0.03407	0.00799	0.00718	0.00761	0.00573	0.00478	0.00648	0.00131		9.15373	0.00587	0.0035	0.00229	0.0013	0.00384	0.00238	0.00439	0.00204
9.16919	0.03458	0.00874	0.00831	0.00692	0.00621	0.00519	0.00604	0.00102		9.16919	0.00552	0.00299	0.00221	0.00215	0.00466	0.00129	0.00407	0.00215
9.18466	0.03367	0.0067	0.00947	0.00784	0.0048	0.00532	0.00675	0.00148		9.18466	0.0049	0.00383	0.00238	0.00168	0.00405	0.0026	0.00382	0.00188
9.20012	0.03119	0.0079	0.00734	0.00717	0.00594	0.00582	0.00628	0.00136		9.20012	0.00565	0.00314	0.00212	0.00315	0.00486	0.00181	0.00354	0.00213
9.21558	0.03358	0.00745	0.00856	0.00612	0.00471	0.00615	0.00634	0.002		9.21558	0.00469	0.00317	0.00213	0.00207	0.00529	0.00348	0.00374	0.00192
9.23104	0.02965	0.00675	0.0083	0.00532	0.00423	0.00562	0.00611	0.00202		9.23104	0.00482	0.00401	0.00249	0.00189	0.00531	0.00285	0.00438	0.00188
9.2465	0.02995	0.0063	0.00876	0.00586	0.00435	0.0042	0.0063	0.00136		9.2465	0.00514	0.00366	0.00243	0.000429255	0.00544	0.00378	0.00389	0.0017
9.26196	0.02853	0.00658	0.00783	0.00757	0.00265	0.00466	0.00658	0.00141		9.26196	0.00499	0.00362	0.00242	0.00168	0.00539	0.00171	0.00435	0.00207
9.27742	0.02769	0.00665	0.00847	0.00603	0.00389	0.00616	0.0073	0.00118		9.27742	0.00596	0.00256	0.00256	0.00137	0.00602	0.00261	0.00347	0.00196
9.29289	0.02661	0.00643	0.00788	0.0053	0.00351	0.00435	0.00767	0.00153		9.29289	0.00633	0.00331	0.00241	0.0018	0.00591	0.00436	0.00411	0.00203
9.30835	0.02505	0.00656	0.00762	0.00502	0.00291	0.00343	0.00718	0.000926773		9.30835	0.00535	0.00257	0.00247	0.00197	0.00487	0.00208	0.00404	0.0018
9.32381	0.02335	0.00616	0.00734	0.00409	0.00294	0.00452	0.00669	0.00146		9.32381	0.00388	0.00286	0.0026	0.00118	0.00408	0.00242	0.00408	0.00248
9.33927	0.0221	0.00573	0.00808	0.00445	0.00261	0.00548	0.00698	0.00159		9.33927	0.00423	0.00346	0.00196	0.00142	0.00537	0.00243	0.00323	0.00216
9.35473	0.0227	0.00627	0.00722	0.00367	0.00349	0.00507	0.00858	0.00276		9.35473	0.00451	0.00276	0.00259	0.00154	0.00582	0.0021	0.00454	0.00179
9.37019	0.02407	0.00618	0.00601	0.00566	0.0012	0.00482	0.00612	0.00161		9.37019	0.00538	0.00319	0.00309	0.00139	0.00374	0.00146	0.00358	0.00181
9.38566	0.02196	0.00606	0.0064	0.0044	0.00241	0.00608	0.00582	0.00202		9.38566	0.00439	0.00286	0.00258	0.0016	0.00509	0.00226	0.00312	0.00202
9.40112	0.02045	0.00553	0.00703	0.00453	0.00157	0.00341	0.00829	0.00131		9.40112	0.00448	0.00334	0.00285	0.0015	0.00456	0.00276	0.00475	0.00184
9.41658	0.02	0.00549	0.00703	0.00394	0.00286	0.0042	0.00763	0.00218		9.41658	0.00394	0.00293	0.00289	0.00102	0.00567	0.0031	0.00353	0.00157
9.43204	0.02135	0.00588	0.00644	0.00427	0.00213	0.0047	0.00877	0.00238		9.43204	0.00569	0.0027	0.00294	0.00139	0.00672	0.00249	0.00382	0.0018
9.4475	0.02021	0.0046	0.00605	0.00604	0.00205	0.00383	0.00784	0.00256		9.4475	0.00446	0.00326	0.00277	0.00173	0.00508	0.00215	0.00422	0.00177
9.46296	0.01958	0.00619	0.00659	0.00479	0.000308874	0.00465	0.00766	0.000965936		9.46296	0.00483	0.00269	0.00303	0.00193	0.00485	0.00317	0.00436	0.00202
9.47843	0.01956	0.00574	0.00618	0.00387	0.0023	0.00336	0.00766	0.00253		9.47843	0.00568	0.0025	0.00303	0.00165	0.00458	0.00262	0.00455	0.00212
9.49389	0.01831	0.00605	0.00594	0.0042	0.000504037	0.00507	0.00825	0.00354		9.49389	0.00445	0.00228	0.00284	0.00111	0.00614	0.00213	0.00409	0.00155
9.50935	0.01845	0.00584	0.00519	0.00445	0.000825461	0.0048	0.00723	0.00297		9.50935	0.00417	0.00353	0.00272	0.00133	0.00507	0.00277	0.00386	0.00218
9.52481	0.01875	0.00657	0.00561	0.00566	0.00163	0.00413	0.00776	0.00361		9.52481	0.00549	0.00253	0.00285	0.00197	0.0043	0.00314	0.00345	0.00164
9.54027	0.01873	0.00576	0.00594	0.00405	0.000418534	0.0047	0.00763	0.00296		9.54027	0.00405	0.00285	0.00296	0.00109	0.00454	0.00246	0.00317	0.00184
9.55573	0.01702	0.00586	0.00568	0.00499	0	0.00321	0.00664	0.00254		9.55573	0.00538	0.00278	0.00237	0.00107	0.00499	0.00313	0.00417	0.00221
9.5712	0.01659	0.00531	0.00592	0.00498	0.000306596	0.00384	0.00783	0.0029		9.5712	0.00469	0.00223	0.00317	0.000920696	0.00509	0.00294	0.00391	0.0016
9.58666	0.01545	0.00467	0.00508	0.00541	0.00065706	0.0036	0.00847	0.00306		9.58666	0.00574	0.00303	0.00336	0.00179	0.00497	0.00279	0.0041	0.00169
9.60212	0.01641	0.00593	0.00543	0.00433	0.000577523	0.00536	0.00688	0.00463		9.60212	0.00479	0.00301	0.00327	0.00142	0.00581	0.00226	0.00361	0.00205
9.61758	0.0146	0.0061	0.00563	0.00655	0.00165	0.0023	0.00787	0.00352		9.61758	0.00475	0.00219	0.0029	0.00204	0.00372	0.00247	0.00406	0.00194
9.63304	0.01586	0.00596	0.00531	0.00589	0.000669074	0.00367	0.008	0.00321		9.63304	0.00465	0.00322	0.00279	0.000378252	0.0042	0.00277	0.00349	0.00218
9.6485	0.0151	0.0057	0.00636	0.00664	0.000260284	0.00529	0.00848	0.00327		9.6485	0.00503	0.00163	0.0033	0.00164	0.0048	0.00236	0.00388	0.00178
9.66397	0.01627	0.00657	0.00551	0.0067	0.000852006	0.00383	0.00747	0.00282		9.66397	0.00443	0.0022	0.003	0.00113	0.00451	0.00257	0.00423	0.00195
9.67943	0.01541	0.00595	0.00537	0.00627	0.00068495	0.00362	0.0061	0.00358		9.67943	0.00475	0.00247	0.0026	0.00131	0.0063	0.00235	0.00355	0.00192
9.69489	0.01493	0.00609	0.00563	0.00577	0.000775653	0.00331	0.00617	0.00315		9.69489	0.00394	0.00234	0.00269	0.00149	0.00371	0.00326	0.00421	0.00218
9.71035	0.01488	0.00645	0.00599	0.00623	0.00227	0.00418	0.00831	0.00362		9.71035	0.00497	0.00244	0.00274	0.00114	0.00541	0.00159	0.00285	0.00179
9.72581	0.0155	0.00658	0.00615	0.00579	0.00108	0.00438	0.00757	0.00405		9.72581	0.00481	0.00156	0.00307	0.0018	0.00509	0.00128	0.0039	0.00153
9.74127	0.01449	0.00636	0.00611	0.00541	0.00156	0.00391	0.00816	0.00402		9.74127	0.00467	0.00223	0.00323	0.00247	0.00482	0.00203	0.00304	0.00203
9.75674	0.01392	0.00612	0.00608	0.00747	0.00245	0.00432	0.00786	0.00406		9.75674	0.00419	0.00262	0.00302	0.00136	0.00455	0.00367	0.00417	0.00188
9.7722	0.0147	0.00654	0.00606	0.00555	0.00206	0.00454	0.00733	0.00341		9.7722	0.00415	0.00251	0.00226	0.000933594	0.00494	0.00308	0.00404	0.00217
9.78766	0.01486	0.00636	0.00616	0.00573	0.00303	0.00343	0.00715	0.0032		9.78766	0.00479	0.0024	0.00267	0.00127	0.00501	0.00389	0.00295	0.0018
9.80312	0.01464	0.00687	0.00656	0.00645	0.00231	0.00347	0.00798	0.00385		9.80312	0.00418	0.00139	0.00272	0.00204	0.00375	0.00293	0.00384	0.0022
9.81858	0.01461	0.00652	0.00608	0.00646	0.00278	0.00443	0.008	0.00496		9.81858	0.00356	0.00148	0.00246	0.00186	0.00501	0.0019	0.00397	0.00225
9.83404	0.01508	0.00645	0.0069	0.00648	0.00328	0.00395	0.00704	0.00419		9.83404	0.00435	0.00161	0.00256	0.00218	0.0045	0.00265	0.00324	0.00186
9.84951	0.01423	0.00613	0.00686	0.00644	0.00353	0.00284	0.00777	0.00387		9.84951	0.00454	0.00188	0.00246	0.00261	0.00537	0.00144	0.00353	0.00179
9.86497	0.01394	0.0067	0.0067	0.00754	0.00357	0.005	0.00747	0.00402		9.86497	0.00472	0.00202	0.00289	0.00128	0.00451	0.00302	0.00434	0.0018
9.88043	0.01459	0.00611	0.00656	0.00736	0.00224	0.00216	0.00748	0.00343		9.88043	0.00496	0.000854703	0.00232	0.00203	0.00505	0.00248	0.00348	0.00194
9.89589	0.01396	0.00592	0.00698	0.00695	0.0035	0.00342	0.00807	0.00377		9.89589	0.00392	0.00183	0.0028	0.00173	0.00553	0.00228	0.00453	0.00186
9.91135	0.01297	0.00619	0.00719	0.00706	0.00346	0.00416	0.00647	0.00417		9.91135	0.00381	0.00235	0.00276	0.00114	0.0049	0.00183	0.00456	0.00264
9.92681	0.01363	0.00561	0.00746	0.00838	0.00377	0.00384	0.00769	0.00469		9.92681	0.00481	0.0014	0.00275	0.0011	0.00478	0.00334	0.00388	0.00233
9.94228	0.01313	0.00561	0.00771	0.0066	0.00359	0.00539	0.00712	0.00367		9.94228	0.00469	0.00116	0.00301	0.00212	0.0049	0.00247	0.00448	0.00203
9.95774	0.014	0.00611	0.00684	0.00657	0.00364	0.00429	0.00679	0.00407		9.95774	0.00375	0.00122	0.00297	0.00191	0.00607	0.00241	0.00469	0.00203
9.9732	0.01341	0.00556	0.00715	0.00786	0.00331	0.00429	0.00665	0.00493		9.9732	0.0039	0.00158	0.00253	0.00198	0.00473	0.00154	0.00422	0.00229
9.98866	0.01363	0.00557	0.00727	0.0079	0.00384	0.00544	0.0059	0.00386		9.98866	0.00453	0.00124	0.00253	0.00187	0.00416	0.00357	0.00378	0.00185
10.0041	0.01337	0.00535	0.0076	0.00711	0.00378	0.00463	0.00623	0.00508		10.0041	0.00412	0.00152	0.00203	0.00216	0.00455	0.00308	0.00326	0.00203
10.0196	0.01428	0.00525	0.00804	0.00754	0.0041	0.00346	0.00642	0.00469		10.0196	0.00497	0.00194	0.0024	0.00186	0.00601	0.00135	0.0036	0.00205
10.035	0.01378	0.00495	0.00738	0.00834	0.00418	0.00478	0.00787	0.00505		10.035	0.00414	0.000879112	0.00255	0.00154	0.00503	0.00331	0.00365	0.00216
10.0505	0.01314	0.00529	0.00787	0.00639	0.00468	0.00309	0.00702	0.00401		10.0505	0.00423	0.000877681	0.00272	0.00196	0.00434	0.00234	0.00381	0.00283
10.066	0.01379	0.00447	0.00785	0.00738	0.00378	0.003	0.00767	0.00457		10.066	0.00458	0.000944284	0.00245	0.00255	0.00494	0.00228	0.00399	0.00218
10.0814	0.0135	0.00492	0.00819	0.00903	0.00385	0.00349	0.00715	0.005		10.0814	0.00395	0.00183	0.00263	0.00295	0.00527	0.00159	0.00352	0.0023
10.0969	0.01464	0.00537	0.00785	0.00686	0.00428	0.00417	0.0065	0.00545		10.0969	0.00441	0.00128	0.00224	0.00253	0.00422	0.00147	0.00362	0.00224
10.1124	0.01361	0.00433	0.00802	0.00717	0.00467	0.00376	0.00591	0.00477		10.1124	0.00491	0.00103	0.00227	0.00166	0.00613	0.00236	0.00273	0.00176
10.1278	0.0136	0.00451	0.0085	0.0059	0.00393	0.00291	0.00654	0.00497		10.1278	0.00409	0.00203	0.00191	0.00278	0.00548	0.00206	0.00459	0.0023
10.1433	0.01355	0.00441	0.00826	0.00737	0.00401	0.00375	0.00642	0.00411		10.1433	0.00371	0.00104	0.00244	0.00211	0.00572	0.00264	0.00401	0.00242
10.1587	0.01425	0.00457	0.00851	0.00744	0.00401	0.00426	0.00578	0.00517		10.1587	0.00416	0.0013	0.00237	0.00187	0.00413	0.00311	0.0038	0.00206
10.1742	0.01415	0.00436	0.00809	0.00596	0.0039	0.00421	0.00614	0.00505		10.1742	0.00364	0.00151	0.00237	0.00378	0.00491	0.00305	0.00377	0.00267
10.1897	0.01459	0.00464	0.00823	0.00729	0.0045	0.00423	0.00609	0.00604		10.1897	0.00434	0.00112	0.00245	0.00195	0.00554	0.00323	0.00458	0.00241
10.2051	0.01415	0.00462	0.00816	0.00725	0.00387	0.00394	0.00572	0.00504		10.2051	0.00428	0.00154	0.00254	0.00249	0.00425	0.00241	0.0032	0.00256
10.2206	0.01539	0.00432	0.00847	0.00633	0.00404	0.00495	0.00533	0.00502		10.2206	0.00404	0.000785046	0.00249	0.0027	0.00533	0.00198	0.00508	0.00261
10.236	0.01423	0.00398	0.00829	0.00584	0.00349	0.00485	0.00535	0.0049		10.236	0.00404	0.000865058	0.00241	0.00242	0.00527	0.0022	0.00392	0.00232
10.2515	0.01445	0.00435	0.00794	0.00673	0.00425	0.00352	0.00612	0.00535		10.2515	0.00396	0.000644664	0.00243	0.00195	0.00562	0.00296	0.00416	0.00242
10.267	0.01393	0.00354	0.0084	0.00638	0.00395	0.00436	0.00642	0.00544		10.267	0.00386	0.00222	0.00236	0.00174	0.00515	0.00388	0.00348	0.0023
10.2824	0.01498	0.00442	0.00885	0.0071	0.00372	0.00467	0.00564	0.00562		10.2824	0.00406	0.0014	0.00238	0.00351	0.00553	0.00177	0.00345	0.00263
10.2979	0.0146	0.0039	0.00872	0.00596	0.00356	0.00443	0.00536	0.00722		10.2979	0.00393	0.00192	0.00232	0.00264	0.00505	0.00177	0.00371	0.00256
10.3134	0.01454	0.00425	0.00903	0.00647	0.00381	0.00426	0.0049	0.00591		10.3134	0.00415	0.00166	0.00265	0.00224	0.00523	0.00198	0.00347	0.00247
10.3288	0.01482	0.00382	0.0082	0.0059	0.00359	0.00473	0.00484	0.0066		10.3288	0.00356	0.000789142	0.00238	0.00245	0.00481	0.00152	0.00425	0.00254
10.3443	0.01407	0.00401	0.0088	0.00709	0.00397	0.00392	0.00538	0.00529		10.3443	0.00321	0.00155	0.00244	0.00216	0.00508	0.00388	0.00315	0.00252
10.3597	0.01415	0.00367	0.00922	0.00563	0.00305	0.0036	0.00473	0.00563		10.3597	0.00338	0.00154	0.00239	0.00196	0.00547	0.00188	0.0032	0.00289
10.3752	0.01437	0.00382	0.00856	0.00555	0.00369	0.00292	0.00571	0.00531		10.3752	0.00347	0.00211	0.0022	0.00243	0.00412	0.00307	0.00398	0.00297
10.3907	0.0148	0.00356	0.0085	0.00633	0.00372	0.00251	0.00522	0.00558		10.3907	0.00336	0.00138	0.00256	0.0032	0.00472	0.00129	0.00427	0.00284
10.4061	0.01557	0.00305	0.00868	0.00684	0.00306	0.00399	0.00479	0.00571		10.4061	0.00332	0.00156	0.0029	0.00269	0.00526	0.00227	0.00325	0.00254
10.4216	0.01478	0.00379	0.00808	0.00614	0.00279	0.00407	0.00432	0.00647		10.4216	0.0035	0.00124	0.00242	0.00381	0.00585	0.0023	0.00413	0.00289
10.437	0.01433	0.00316	0.00845	0.00747	0.00333	0.00434	0.00405	0.0067		10.437	0.00409	0.00245	0.00222	0.00217	0.00499	0.00291	0.0045	0.00313
10.4525	0.01507	0.00362	0.00877	0.00664	0.0031	0.00379	0.0045	0.00595		10.4525	0.00323	0.00244	0.00202	0.00288	0.00498	0.00192	0.00358	0.00309
10.468	0.01416	0.00293	0.00846	0.0077	0.00359	0.00439	0.00396	0.00619		10.468	0.00387	0.00194	0.00262	0.00172	0.00549	0.0017	0.0042	0.00294
10.4834	0.01463	0.00291	0.00876	0.00686	0.00304	0.00321	0.0041	0.00653		10.4834	0.00365	0.00236	0.00247	0.00191	0.00549	0.00341	0.00449	0.00284
10.4989	0.01504	0.00299	0.0087	0.00684	0.00333	0.00321	0.00406	0.0051		10.4989	0.00387	0.00194	0.00264	0.00247	0.00483	0.00365	0.00412	0.00257
10.5144	0.01606	0.00351	0.00895	0.00723	0.00336	0.00442	0.00446	0.00639		10.5144	0.00336	0.00183	0.00253	0.00273	0.00531	0.00227	0.00417	0.00274
10.5298	0.0139	0.00339	0.00841	0.00685	0.00321	0.00347	0.00335	0.00578		10.5298	0.00454	0.00241	0.00251	0.00254	0.00423	0.00199	0.00453	0.00323
10.5453	0.01484	0.00287	0.00915	0.00753	0.00316	0.00327	0.00417	0.00602		10.5453	0.00357	0.00147	0.0025	0.00285	0.00507	0.00333	0.00398	0.00318
10.5607	0.01491	0.00308	0.00869	0.00828	0.00295	0.0033	0.00384	0.00694		10.5607	0.00453	0.00243	0.00285	0.00211	0.00614	0.00139	0.00376	0.00329
10.5762	0.01423	0.00303	0.00871	0.00755	0.00292	0.00394	0.003	0.00696		10.5762	0.00333	0.00194	0.00209	0.003	0.00539	0.00203	0.00363	0.00287
10.5917	0.01512	0.00311	0.0086	0.00802	0.00291	0.00329	0.00401	0.0066		10.5917	0.00348	0.0028	0.00241	0.00167	0.0053	0.00233	0.00368	0.00322
10.6071	0.01407	0.00309	0.00825	0.00756	0.00267	0.00363	0.00237	0.00723		10.6071	0.00347	0.00326	0.00253	0.00238	0.00646	0.00208	0.00383	0.00335
10.6226	0.01529	0.0027	0.00883	0.00821	0.00307	0.00359	0.00354	0.00736		10.6226	0.00354	0.00305	0.0029	0.00274	0.00595	0.00281	0.0038	0.00319
10.638	0.01494	0.00277	0.0087	0.0081	0.00246	0.00342	0.00374	0.00747		10.638	0.00369	0.00256	0.0028	0.00272	0.00446	0.00191	0.00267	0.00343
10.6535	0.01423	0.00288	0.00837	0.00832	0.00266	0.00331	0.00271	0.00747		10.6535	0.00399	0.00293	0.00285	0.00192	0.00628	0.00264	0.00325	0.00274
10.669	0.01498	0.00353	0.00823	0.00866	0.00277	0.00363	0.00298	0.00781		10.669	0.00406	0.00212	0.00304	0.00176	0.00568	0.00404	0.00434	0.00323
10.6844	0.01504	0.0028	0.00834	0.00846	0.00249	0.00433	0.00253	0.00719		10.6844	0.00401	0.0033	0.00295	0.00286	0.00511	0.00244	0.00415	0.00368
10.6999	0.01451	0.0033	0.00882	0.00855	0.00264	0.00316	0.0032	0.00762		10.6999	0.00347	0.0029	0.0026	0.00213	0.00616	0.00335	0.00404	0.00369
10.7154	0.01451	0.00296	0.00838	0.00925	0.00297	0.00435	0.00277	0.00739		10.7154	0.00256	0.00281	0.00302	0.00253	0.00496	0.00126	0.00454	0.00388
10.7308	0.01515	0.003	0.00836	0.00839	0.00226	0.00271	0.00276	0.00768		10.7308	0.00344	0.00421	0.00289	0.00193	0.00558	0.00257	0.00328	0.00315
10.7463	0.0146	0.00271	0.00804	0.00866	0.00226	0.00341	0.00253	0.00793		10.7463	0.00353	0.0032	0.0028	0.0021	0.00573	0.00311	0.00505	0.00291
10.7617	0.01331	0.00246	0.00834	0.00941	0.00239	0.00249	0.00317	0.00786		10.7617	0.00396	0.00378	0.00308	0.00247	0.00686	0.00267	0.00473	0.0036
10.7772	0.01473	0.00285	0.008	0.00851	0.002	0.00389	0.00208	0.00738		10.7772	0.00385	0.00368	0.00302	0.00198	0.00552	0.00187	0.00363	0.00298
10.7927	0.01432	0.00274	0.00832	0.00829	0.00256	0.00354	0.00238	0.00776		10.7927	0.0043	0.00296	0.00296	0.00273	0.00534	0.00146	0.00399	0.00411
10.8081	0.01498	0.00279	0.00827	0.0076	0.00218	0.00346	0.00261	0.00857		10.8081	0.00317	0.00366	0.00292	0.00222	0.00548	0.00253	0.00375	0.00345
10.8236	0.01412	0.00237	0.00775	0.00834	0.00201	0.00419	0.00245	0.00787		10.8236	0.00384	0.00348	0.00318	0.00245	0.0039	0.00163	0.00482	0.00363
10.8391	0.01449	0.00254	0.00818	0.00814	0.00199	0.00375	0.00229	0.00836		10.8391	0.00442	0.00351	0.00299	0.00173	0.00533	0.00373	0.00424	0.00387
10.8545	0.01404	0.00276	0.00771	0.0078	0.00199	0.00318	0.00223	0.0092		10.8545	0.00333	0.00378	0.00285	0.00144	0.00641	0.00345	0.00421	0.00373
10.87	0.01382	0.00278	0.00804	0.0078	0.00208	0.00342	0.00219	0.00888		10.87	0.0034	0.00348	0.00278	0.00162	0.00595	0.00332	0.00476	0.00358
10.8854	0.01422	0.00249	0.00782	0.00829	0.0022	0.00398	0.00192	0.00862		10.8854	0.00352	0.00343	0.00296	0.00214	0.00688	0.0023	0.00428	0.0036
10.9009	0.01384	0.00234	0.00764	0.00784	0.00195	0.00332	0.00214	0.00935		10.9009	0.00366	0.00401	0.00313	0.00122	0.00458	0.00321	0.00388	0.00395
10.9164	0.01423	0.00252	0.0078	0.00745	0.00202	0.00327	0.00156	0.0095		10.9164	0.00374	0.00405	0.00294	0.00196	0.00523	0.00283	0.00422	0.00334
10.9318	0.01336	0.00252	0.00761	0.0076	0.00191	0.0038	0.00235	0.00868		10.9318	0.00318	0.00322	0.00318	0.00163	0.00523	0.00196	0.00484	0.0034
10.9473	0.01435	0.00246	0.00789	0.00791	0.00209	0.00359	0.00207	0.0101		10.9473	0.00426	0.00346	0.00316	0.00144	0.00618	0.00293	0.00466	0.00349
10.9627	0.01342	0.00272	0.00786	0.007	0.00169	0.00383	0.00224	0.00868		10.9627	0.00375	0.0041	0.00289	0.00124	0.0066	0.00271	0.0047	0.00357
10.9782	0.01375	0.00255	0.00723	0.00665	0.00193	0.00283	0.000908643	0.00931		10.9782	0.00372	0.0031	0.00305	0.0014	0.00627	0.00212	0.00486	0.00349
10.9937	0.01406	0.00226	0.00731	0.00678	0.00178	0.00477	0.00216	0.00955		10.9937	0.00376	0.00269	0.00316	0.000425106	0.00501	0.00269	0.00344	0.00332

## Sheet: Fig. 2
	Fig. 2b								Fig. 2c
			MLM		MLM-EDTA-1.5
		Hydrated diameter (Å)	Permeation rate (mol m-2 h-1)	error bar	Permeation rate (mol m-2 h-1)	error bar				K+/Mg2+ selectivity	error bar
	K	6.62	0.23521	0.0035	0.08546	0.00339			MLM	10.1952	0.8081
	Na	7.16	0.2034	0.00347	0.03725	0.00122			MLM-EDTA-1.5	111.246	10.1542
	Li	7.64	0.19544	0.00836	0.01787	0.0017
	Ca	8.24	0.02574	0.000404964	0.00125	0.000127809
	Mg	8.56	0.02307	0.00176	0.000767901	0.000150709

## Sheet: Fig. 3
Fig. 3a							Fig. 3c							Fig. 3d
	MLM		MLM-EDTA-1.5					MLM		MLM-EDTA-1.5					K+/Mn+ selectivity
pH	Charge density (-mC·m-2)	error bar	Charge density (-mC·m-2)	error bar			pH	K+/Mg2+ selectivity	error bar	K+/Mg2+ selectivity	error bar			Charge density (-mC·m-2)	K+/Na+	error bar	K+/Li+	error bar	K+/Ca2+	error bar	K+/Mg2+	error bar
2.5	1.37248	0.14639	6.96689	0.34443			2.5	6.0224	0.70635	53.8987	3.89776			6.96689	1.64138	0.07874	3.3605	0.39265	42.9747	2.51635	53.8987	3.89776
4	6.49146	0.28476	14.2226	0.52568			4	8.06805	0.59264	83.1167	4.41591			14.2226	1.89865	0.07335	3.95631	0.19211	64.2205	4.80574	83.1167	4.41591
6	8.96555	0.44396	17.5808	0.44595			6	9.07511	1.1583	91.7033	3.92527			17.5808	2.03963	0.0058	4.02926	0.21535	69.6701	6.1336	91.7033	3.92527
8	10.9696	0.49527	21.9672	0.81075			8	10.2328	2.41547	103.074	7.07535			21.9672	2.13808	0.13035	4.27321	0.58285	76.3512	4.39545	103.074	7.07535
Fig. 3e								Fig. 3f					Fig. 3g
Charge density (-mC·m-2)	K+/Mg2+ selectivity	error bar	K+ Transport resistance	error bar	Mg2+ Transport resistance	error bar		Charge density (-mC·m-2)	K+ Energy barrier (Kcal mol-1)	Mg2+ Energy barrier (Kcal mol-1)			EDTA deprotonation degree	K+ Adsorption energy (eV)	Mg2+ Adsorption energy (eV)
6.96689	53.8987	3.89776	9.2778	0.12173	500.061	30.2943		6.96689	3.84246	6.93156			0	-0.22345	-1.03292
14.2226	83.1167	4.41591	10.8197	0.20201	899.294	63.697		14.2226	4.57282	8.45888			1	-0.39348	-1.56049
17.5808	91.7033	3.92527	11.8339	0.2147	1085.21	67.8256		17.5808	5.12585	9.5551			2	-0.53693	-1.9712
21.9672	103.074	7.07535	12.0976	0.30759	1246.95	124.426		21.9672	5.43165	11.2134			3	-0.98228	-3.5127
													4	-1.10889	-3.89054

## Sheet: Fig. 4
	Fig. 4b						Fig. 4c												Fig. 4d								Fig. 4e
			Entry time (ns)	Passing time (ns)			K+						Mg2+						Charged density (-e·nm-2)	K+ entry time (ns)	Mg2+ entry time	K+ passing time	Mg2+ passing time	Transport number selectivity K+/Mg2+			K+														Mg2+
	MLM	K+	0.5	1.03846				Water-O RDF g(r)		Coordination number				Water-O RDF g(r)		Coordination number			0.78	0.38462	1.66667	1.61538	1.66667	1.67				Water-O RDF g(r)						Coordination number								Water-O RDF g(r)						Coordination number
		Mg2+	1	1.5			r (Å)	Solution	Channel entrance	Solution	Channel entrance		r (Å)	Solution	Channel entrance	Solution	Channel entrance		5.05	0.33333	1.42857	2.52381	3.57143	1.75			r (Å)	Solution	-0.78	-5.05	-9.12	-11.26		Solution	-0.78	-5.05	-9.12	-11.26			r (Å)	Solution	-0.78	-5.05	-9.12	-11.26		Solution	-0.78
	MLM-EDTA	K+	0.38462	1.61538			0	0	0	0	0		0	0	0	0	0		9.12	0.3125	1.11111	3.02083	5.55556	2			0	0	0	0	0	0		0	0	0	0	0			0	0	0	0	0	0		0	0
		Mg2+	1.66667	1.66667			0.02	0	0	0	0		0.02	0	0	0	0		11.26	0.27778	1	3.72222	9	2.5			0.02	0	0	0	0	0		0	0	0	0	0			0.02	0	0	0	0	0		0	0
							0.04	0	0	0	0		0.04	0	0	0	0										0.04	0	0	0	0	0		0	0	0	0	0			0.04	0	0	0	0	0		0	0
							0.06	0	0	0	0		0.06	0	0	0	0										0.06	0	0	0	0	0		0	0	0	0	0			0.06	0	0	0	0	0		0	0
							0.08	0	0	0	0		0.08	0	0	0	0										0.08	0	0	0	0	0		0	0	0	0	0			0.08	0	0	0	0	0		0	0
							0.1	0	0	0	0		0.1	0	0	0	0										0.1	0	0	0	0	0		0	0	0	0	0			0.1	0	0	0	0	0		0	0
							0.12	0	0	0	0		0.12	0	0	0	0										0.12	0	0	0	0	0		0	0	0	0	0			0.12	0	0	0	0	0		0	0
							0.14	0	0	0	0		0.14	0	0	0	0										0.14	0	0	0	0	0		0	0	0	0	0			0.14	0	0	0	0	0		0	0
							0.16	0	0	0	0		0.16	0	0	0	0										0.16	0	0	0	0	0		0	0	0	0	0			0.16	0	0	0	0	0		0	0
							0.18	0	0	0	0		0.18	0	0	0	0										0.18	0	0	0	0	0		0	0	0	0	0			0.18	0	0	0	0	0		0	0
							0.2	0	0	0	0		0.2	0	0	0	0										0.2	0	0	0	0	0		0	0	0	0	0			0.2	0	0	0	0	0		0	0
							0.22	0	0	0	0		0.22	0	0	0	0										0.22	0	0	0	0	0		0	0	0	0	0			0.22	0	0	0	0	0		0	0
							0.24	0	0	0	0		0.24	0	0	0	0										0.24	0	0	0	0	0		0	0	0	0	0			0.24	0	0	0	0	0		0	0
							0.26	0	0	0	0		0.26	0	0	0	0										0.26	0	0	0	0	0		0	0	0	0	0			0.26	0	0	0	0	0		0	0
							0.28	0	0	0	0		0.28	0	0	0	0										0.28	0	0	0	0	0		0	0	0	0	0			0.28	0	0	0	0	0		0	0
							0.3	0	0	0	0		0.3	0	0	0	0										0.3	0	0	0	0	0		0	0	0	0	0			0.3	0	0	0	0	0		0	0
							0.32	0	0	0	0		0.32	0	0	0	0										0.32	0	0	0	0	0		0	0	0	0	0			0.32	0	0	0	0	0		0	0
							0.34	0	0	0	0		0.34	0	0	0	0										0.34	0	0	0	0	0		0	0	0	0	0			0.34	0	0	0	0	0		0	0
							0.36	0	0	0	0		0.36	0	0	0	0										0.36	0	0	0	0	0		0	0	0	0	0			0.36	0	0	0	0	0		0	0
							0.38	0	0	0	0		0.38	0	0	0	0										0.38	0	0	0	0	0		0	0	0	0	0			0.38	0	0	0	0	0		0	0
							0.4	0	0	0	0		0.4	0	0	0	0										0.4	0	0	0	0	0		0	0	0	0	0			0.4	0	0	0	0	0		0	0
							0.42	0	0	0	0		0.42	0	0	0	0										0.42	0	0	0	0	0		0	0	0	0	0			0.42	0	0	0	0	0		0	0
							0.44	0	0	0	0		0.44	0	0	0	0										0.44	0	0	0	0	0		0	0	0	0	0			0.44	0	0	0	0	0		0	0
							0.46	0	0	0	0		0.46	0	0	0	0										0.46	0	0	0	0	0		0	0	0	0	0			0.46	0	0	0	0	0		0	0
							0.48	0	0	0	0		0.48	0	0	0	0										0.48	0	0	0	0	0		0	0	0	0	0			0.48	0	0	0	0	0		0	0
							0.5	0	0	0	0		0.5	0	0	0	0										0.5	0	0	0	0	0		0	0	0	0	0			0.5	0	0	0	0	0		0	0
							0.52	0	0	0	0		0.52	0	0	0	0										0.52	0	0	0	0	0		0	0	0	0	0			0.52	0	0	0	0	0		0	0
							0.54	0	0	0	0		0.54	0	0	0	0										0.54	0	0	0	0	0		0	0	0	0	0			0.54	0	0	0	0	0		0	0
							0.56	0	0	0	0		0.56	0	0	0	0										0.56	0	0	0	0	0		0	0	0	0	0			0.56	0	0	0	0	0		0	0
							0.58	0	0	0	0		0.58	0	0	0	0										0.58	0	0	0	0	0		0	0	0	0	0			0.58	0	0	0	0	0		0	0
							0.6	0	0	0	0		0.6	0	0	0	0										0.6	0	0	0	0	0		0	0	0	0	0			0.6	0	0	0	0	0		0	0
							0.62	0	0	0	0		0.62	0	0	0	0										0.62	0	0	0	0	0		0	0	0	0	0			0.62	0	0	0	0	0		0	0
							0.64	0	0	0	0		0.64	0	0	0	0										0.64	0	0	0	0	0		0	0	0	0	0			0.64	0	0	0	0	0		0	0
							0.66	0	0	0	0		0.66	0	0	0	0										0.66	0	0	0	0	0		0	0	0	0	0			0.66	0	0	0	0	0		0	0
							0.68	0	0	0	0		0.68	0	0	0	0										0.68	0	0	0	0	0		0	0	0	0	0			0.68	0	0	0	0	0		0	0
							0.7	0	0	0	0		0.7	0	0	0	0										0.7	0	0	0	0	0		0	0	0	0	0			0.7	0	0	0	0	0		0	0
							0.72	0	0	0	0		0.72	0	0	0	0										0.72	0	0	0	0	0		0	0	0	0	0			0.72	0	0	0	0	0		0	0
							0.74	0	0	0	0		0.74	0	0	0	0										0.74	0	0	0	0	0		0	0	0	0	0			0.74	0	0	0	0	0		0	0
							0.76	0	0	0	0		0.76	0	0	0	0										0.76	0	0	0	0	0		0	0	0	0	0			0.76	0	0	0	0	0		0	0
							0.78	0	0	0	0		0.78	0	0	0	0										0.78	0	0	0	0	0		0	0	0	0	0			0.78	0	0	0	0	0		0	0
							0.8	0	0	0	0		0.8	0	0	0	0										0.8	0	0	0	0	0		0	0	0	0	0			0.8	0	0	0	0	0		0	0
							0.82	0	0	0	0		0.82	0	0	0	0										0.82	0	0	0	0	0		0	0	0	0	0			0.82	0	0	0	0	0		0	0
							0.84	0	0	0	0		0.84	0	0	0	0										0.84	0	0	0	0	0		0	0	0	0	0			0.84	0	0	0	0	0		0	0
							0.86	0	0	0	0		0.86	0	0	0	0										0.86	0	0	0	0	0		0	0	0	0	0			0.86	0	0	0	0	0		0	0
							0.88	0	0	0	0		0.88	0	0	0	0										0.88	0	0	0	0	0		0	0	0	0	0			0.88	0	0	0	0	0		0	0
							0.9	0	0	0	0		0.9	0	0	0	0										0.9	0	0	0	0	0		0	0	0	0	0			0.9	0	0	0	0	0		0	0
							0.92	0	0	0	0		0.92	0	0	0	0										0.92	0	0	0	0	0		0	0	0	0	0			0.92	0	0	0	0	0		0	0
							0.94	0	0	0	0		0.94	0	0	0	0										0.94	0	0	0	0	0		0	0	0	0	0			0.94	0	0	0	0	0		0	0
							0.96	0	0	0	0		0.96	0	0	0	0										0.96	0	0	0	0	0		0	0	0	0	0			0.96	0	0	0	0	0		0	0
							0.98	0	0	0	0		0.98	0	0	0	0										0.98	0	0	0	0	0		0	0	0	0	0			0.98	0	0	0	0	0		0	0
							1	0	0	0	0		1	0	0	0	0										1	0	0	0	0	0		0	0	0	0	0			1	0	0	0	0	0		0	0
							1.02	0	0	0	0		1.02	0	0	0	0										1.02	0	0	0	0	0		0	0	0	0	0			1.02	0	0	0	0	0		0	0
							1.04	0	0	0	0		1.04	0	0	0	0										1.04	0	0	0	0	0		0	0	0	0	0			1.04	0	0	0	0	0		0	0
							1.06	0	0	0	0		1.06	0	0	0	0										1.06	0	0	0	0	0		0	0	0	0	0			1.06	0	0	0	0	0		0	0
							1.08	0	0	0	0		1.08	0	0	0	0										1.08	0	0	0	0	0		0	0	0	0	0			1.08	0	0	0	0	0		0	0
							1.1	0	0	0	0		1.1	0	0	0	0										1.1	0	0	0	0	0		0	0	0	0	0			1.1	0	0	0	0	0		0	0
							1.12	0	0	0	0		1.12	0	0	0	0										1.12	0	0	0	0	0		0	0	0	0	0			1.12	0	0	0	0	0		0	0
							1.14	0	0	0	0		1.14	0	0	0	0										1.14	0	0	0	0	0		0	0	0	0	0			1.14	0	0	0	0	0		0	0
							1.16	0	0	0	0		1.16	0	0	0	0										1.16	0	0	0	0	0		0	0	0	0	0			1.16	0	0	0	0	0		0	0
							1.18	0	0	0	0		1.18	0	0	0	0										1.18	0	0	0	0	0		0	0	0	0	0			1.18	0	0	0	0	0		0	0
							1.2	0	0	0	0		1.2	0	0	0	0										1.2	0	0	0	0	0		0	0	0	0	0			1.2	0	0	0	0	0		0	0
							1.22	0	0	0	0		1.22	0	0	0	0										1.22	0	0	0	0	0		0	0	0	0	0			1.22	0	0	0	0	0		0	0
							1.24	0	0	0	0		1.24	0	0	0	0										1.24	0	0	0	0	0		0	0	0	0	0			1.24	0	0	0	0	0		0	0
							1.26	0	0	0	0		1.26	0	0	0	0										1.26	0	0	0	0	0		0	0	0	0	0			1.26	0	0	0	0	0		0	0
							1.28	0	0	0	0		1.28	0	0	0	0										1.28	0	0	0	0	0		0	0	0	0	0			1.28	0	0	0	0	0		0	0
							1.3	0	0	0	0		1.3	0	0	0	0										1.3	0	0	0	0	0		0	0	0	0	0			1.3	0	0	0	0	0		0	0
							1.32	0	0	0	0		1.32	0	0	0	0										1.32	0	0	0	0	0		0	0	0	0	0			1.32	0	0	0	0	0		0	0
							1.34	0	0	0	0		1.34	0	0	0	0										1.34	0	0	0	0	0		0	0	0	0	0			1.34	0	0	0	0	0		0	0
							1.36	0	0	0	0		1.36	0	0	0	0										1.36	0	0	0	0	0		0	0	0	0	0			1.36	0	0	0	0	0		0	0
							1.38	0	0	0	0		1.38	0	0	0	0										1.38	0	0	0	0	0		0	0	0	0	0			1.38	0	0	0	0	0		0	0
							1.4	0	0	0	0		1.4	0	0	0	0										1.4	0	0	0	0	0		0	0	0	0	0			1.4	0	0	0	0	0		0	0
							1.42	0	0	0	0		1.42	0	0	0	0										1.42	0	0	0	0	0		0	0	0	0	0			1.42	0	0	0	0	0		0	0
							1.44	0	0	0	0		1.44	0	0	0	0										1.44	0	0	0	0	0		0	0	0	0	0			1.44	0	0	0	0	0		0	0
							1.46	0	0	0	0		1.46	0	0	0	0										1.46	0	0	0	0	0		0	0	0	0	0			1.46	0	0	0	0	0		0	0
							1.48	0	0	0	0		1.48	0	0	0	0										1.48	0	0	0	0	0		0	0	0	0	0			1.48	0	0	0	0	0		0	0
							1.5	0	0	0	0		1.5	0	0	0	0										1.5	0	0	0	0	0		0	0	0	0	0			1.5	0	0	0	0	0		0	0
							1.52	0	0	0	0		1.52	0	0	0	0										1.52	0	0	0	0	0		0	0	0	0	0			1.52	0	0	0	0	0		0	0
							1.54	0	0	0	0		1.54	0	0	0	0										1.54	0	0	0	0	0		0	0	0	0	0			1.54	0	0	0	0	0		0	0
							1.56	0	0	0	0		1.56	0	0	0	0										1.56	0	0	0	0	0		0	0	0	0	0			1.56	0	0	0	0	0		0	0
							1.58	0	0	0	0		1.58	0	0	0	0										1.58	0	0	0	0	0		0	0	0	0	0			1.58	0	0	0	0	0		0	0
							1.6	0	0	0	0		1.6	0	0	0	0										1.6	0	0	0	0	0		0	0	0	0	0			1.6	0	0	0	0	0		0	0
							1.62	0	0	0	0		1.62	0	0	0	0										1.62	0	0	0	0	0		0	0	0	0	0			1.62	0	0	0	0	0		0	0
							1.64	0	0	0	0		1.64	0	0	0	0										1.64	0	0	0	0	0		0	0	0	0	0			1.64	0	0	0	0	0		0	0
							1.66	0	0	0	0		1.66	0	0	0	0										1.66	0	0	0	0	0		0	0	0	0	0			1.66	0	0	0	0	0		0	0
							1.68	0	0	0	0		1.68	0	0	0	0										1.68	0	0	0	0	0		0	0	0	0	0			1.68	0	0	0	0	0		0	0
							1.7	0	0	0	0		1.7	0	0	0	0										1.7	0	0	0	0	0		0	0	0	0	0			1.7	0	0	0	0	0		0	0
							1.72	0	0	0	0		1.72	0	0	0	0										1.72	0	0	0	0	0		0	0	0	0	0			1.72	0	0	0	0	0		0	0
							1.74	0	0	0	0		1.74	0	0	0	0										1.74	0	0	0	0	0		0	0	0	0	0			1.74	0	0	0	0	0		0	0
							1.76	0	0	0	0		1.76	0	0	0	0										1.76	0	0	0	0	0		0	0	0	0	0			1.76	0	0	0	0	0		0	0
							1.78	0	0	0	0		1.78	0	0	0	0										1.78	0	0	0	0	0		0	0	0	0	0			1.78	0	0	0	0	0		0	0
							1.8	0	0	0	0		1.8	0	0	0	0										1.8	0	0	0	0	0		0	0	0	0	0			1.8	0	0	0	0.005	0		0	0
							1.82	0	0	0	0		1.82	0.006	0.01	0	0										1.82	0	0	0	0	0		0	0	0	0	0			1.82	0.006	0.016	0.02	0.025	0		0	0
							1.84	0	0	0	0		1.84	0.055	0.182	0	0.001										1.84	0	0	0	0	0		0	0	0	0	0			1.84	0.055	0.127	0.085	0.084	0.099		0	0.001
							1.86	0	0	0	0		1.86	0.45	0.485	0.005	0.008										1.86	0	0	0	0	0		0	0	0	0	0			1.86	0.45	0.724	0.59	0.575	0.503		0.005	0.009
							1.88	0	0	0	0		1.88	1.915	2.218	0.029	0.038										1.88	0	0	0	0	0		0	0	0	0	0			1.88	1.915	2.015	2.028	2.063	1.995		0.029	0.039
							1.9	0	0	0	0		1.9	5.541	5.889	0.116	0.133										1.9	0	0	0	0	0		0	0	0	0	0			1.9	5.541	5.794	5.947	5.171	4.978		0.116	0.135
							1.92	0	0	0	0		1.92	12.06	11.394	0.343	0.353										1.92	0	0	0	0	0		0	0	0	0	0			1.92	12.06	11.935	11.785	11.071	10.876		0.343	0.364
							1.94	0	0	0	0		1.94	20.553	18.938	0.785	0.769										1.94	0	0	0	0	0		0	0	0	0	0			1.94	20.553	19.56	19.237	18.004	18		0.785	0.78
							1.96	0	0	0	0		1.96	27.305	25.183	1.456	1.379										1.96	0	0	0	0	0		0	0	0	0	0			1.96	27.305	26.55	25.687	24.078	23.233		1.456	1.429
							1.98	0	0	0	0		1.98	30.507	29.191	2.29	2.149										1.98	0	0	0	0	0		0	0	0	0	0			1.98	30.507	30.043	28.427	26.777	26.008		2.29	2.251
							2	0	0	0	0		2	29.078	29.312	3.16	3.019										2	0	0	0	0	0		0	0	0	0	0			2	29.078	29.433	28.236	26.361	24.75		3.16	3.122
							2.02	0	0	0	0		2.02	24.864	24.263	3.964	3.814										2.02	0	0	0	0	0		0	0	0	0	0			2.02	24.864	24.677	24.167	21.718	21.348		3.964	3.924
							2.04	0	0	0	0		2.04	18.766	19.389	4.62	4.466										2.04	0	0	0	0	0		0	0	0	0	0			2.04	18.766	18.72	18.609	17.351	17.188		4.62	4.575
							2.06	0	0	0	0		2.06	13.167	14.238	5.104	4.975										2.06	0	0	0	0	0		0	0	0	0	0			2.06	13.167	13.712	13.028	12.219	11.445		5.104	5.064
							2.08	0	0	0	0		2.08	8.694	9.907	5.439	5.358										2.08	0	0	0	0	0		0	0	0	0	0			2.08	8.694	9.285	8.81	8.134	7.847		5.439	5.415
							2.1	0	0	0	0		2.1	5.329	6.412	5.657	5.609										2.1	0	0	0	0	0		0	0	0	0	0			2.1	5.329	5.767	5.503	5.132	4.724		5.657	5.646
							2.12	0	0	0	0		2.12	3.237	3.687	5.792	5.773										2.12	0	0	0	0	0		0	0	0	0	0			2.12	3.237	3.436	3.201	3.115	2.992		5.792	5.791
							2.14	0	0	0	0		2.14	1.967	2.145	5.874	5.86										2.14	0	0	0	0	0		0	0	0	0	0			2.14	1.967	1.993	1.915	1.98	1.595		5.874	5.879
							2.16	0	0	0	0		2.16	1.109	1.291	5.925	5.915										2.16	0	0	0	0	0		0	0	0	0	0			2.16	1.109	1.192	1.099	1	1.023		5.925	5.931
							2.18	0	0	0	0		2.18	0.659	0.915	5.953	5.954										2.18	0	0	0	0	0		0	0	0	0	0			2.18	0.659	0.646	0.568	0.602	0.462		5.953	5.961
							2.2	0	0	0	0		2.2	0.38	0.509	5.971	5.977										2.2	0	0	0	0	0		0	0	0	0	0			2.2	0.38	0.404	0.31	0.356	0.343		5.971	5.979
							2.22	0	0	0	0		2.22	0.242	0.188	5.981	5.989										2.22	0	0	0	0	0		0	0	0	0	0			2.22	0.242	0.191	0.181	0.16	0.15		5.981	5.989
							2.24	0	0	0	0		2.24	0.161	0.136	5.989	5.995										2.24	0	0	0	0	0		0	0	0	0	0			2.24	0.161	0.079	0.081	0.107	0.12		5.989	5.994
							2.26	0	0	0	0		2.26	0.077	0.04	5.993	5.997										2.26	0	0	0	0	0		0	0	0	0	0			2.26	0.077	0.057	0.059	0.049	0.072		5.993	5.997
							2.28	0	0	0	0		2.28	0.067	0.026	5.995	5.999										2.28	0	0	0	0	0		0	0	0	0	0			2.28	0.067	0.02	0.023	0.029	0.032		5.995	5.998
							2.3	0	0	0	0		2.3	0.023	0.006	5.997	5.999										2.3	0	0	0	0	0		0	0	0	0	0			2.3	0.023	0.029	0.016	0.009	0.019		5.997	5.999
							2.32	0	0	0	0		2.32	0.018	0.006	5.998	6										2.32	0	0	0	0	0		0	0	0	0	0			2.32	0.018	0.019	0.006	0.009	0.012		5.998	6
							2.34	0	0	0	0		2.34	0.013	0.006	5.998	6										2.34	0	0	0	0	0		0	0	0	0	0			2.34	0.013	0	0.003	0.003	0.003		5.998	6
							2.36	0	0	0	0		2.36	0.01	0.006	5.999	6										2.36	0	0	0	0	0		0	0	0	0	0			2.36	0.01	0.003	0	0.003	0.003		5.999	6
							2.38	0	0	0	0		2.38	0.002	0	5.999	6										2.38	0	0.003	0.003	0	0		0	0	0	0	0			2.38	0.002	0	0.003	0.003	0		5.999	6
							2.4	0.002	0.024	0	0		2.4	0.005	0	5.999	6										2.4	0.002	0.012	0.003	0.009	0.006		0	0	0	0	0			2.4	0.005	0.003	0	0	0		5.999	6
							2.42	0.008	0.058	0	0.002		2.42	0.005	0	5.999	6										2.42	0.008	0.032	0.029	0.006	0.009		0	0.001	0	0	0			2.42	0.005	0	0	0	0		5.999	6
							2.44	0.035	0.092	0.001	0.004		2.44	0.005	0	6	6										2.44	0.035	0.069	0.065	0.031	0.022		0.001	0.003	0.003	0.001	0.001			2.44	0.005	0	0	0	0.003		6	6
							2.46	0.1	0.198	0.003	0.011		2.46	0.002	0	6	6										2.46	0.1	0.122	0.1	0.061	0.097		0.003	0.007	0.006	0.003	0.004			2.46	0.002	0	0	0	0		6	6
							2.48	0.222	0.323	0.011	0.022		2.48	0.001	0	6	6										2.48	0.222	0.229	0.18	0.16	0.188		0.011	0.015	0.012	0.009	0.01			2.48	0.001	0	0	0	0		6	6
							2.5	0.432	0.432	0.026	0.039		2.5	0	0	6	6										2.5	0.432	0.409	0.411	0.343	0.332		0.026	0.031	0.026	0.019	0.021			2.5	0	0	0	0	0		6	6
							2.52	0.751	0.851	0.051	0.067		2.52	0.001	0	6	6										2.52	0.751	0.686	0.748	0.553	0.517		0.051	0.054	0.05	0.041	0.041			2.52	0.001	0	0	0	0		6	6
							2.54	1.248	1.235	0.097	0.117		2.54	0	0	6	6										2.54	1.248	1.106	1.199	0.983	0.921		0.097	0.095	0.097	0.075	0.074			2.54	0	0	0	0	0		6	6
							2.56	1.765	1.675	0.166	0.183		2.56	0.001	0	6	6										2.56	1.765	1.606	1.596	1.322	1.356		0.166	0.159	0.161	0.13	0.128			2.56	0.001	0	0	0	0		6	6
							2.58	2.508	2.184	0.271	0.274		2.58	0	0	6	6										2.58	2.508	2.143	2.108	1.785	1.851		0.271	0.246	0.252	0.208	0.207			2.58	0	0	0	0	0		6	6
							2.6	3.211	2.793	0.409	0.399		2.6	0	0	6	6										2.6	3.211	2.818	2.754	2.252	2.436		0.409	0.369	0.374	0.308	0.311			2.6	0	0	0	0	0		6	6
							2.62	3.895	3.294	0.588	0.549		2.62	0	0	6	6										2.62	3.895	3.447	3.186	2.878	2.933		0.588	0.524	0.53	0.44	0.45			2.62	0	0	0	0	0		6	6
							2.64	4.502	4.059	0.794	0.74		2.64	0	0	6	6										2.64	4.502	3.946	3.769	3.366	3.278		0.794	0.709	0.708	0.6	0.61			2.64	0	0	0	0	0		6	6
							2.66	5.027	4.08	1.041	0.942		2.66	0	0	6	6										2.66	5.027	4.434	4.358	3.653	3.735		1.041	0.929	0.92	0.785	0.795			2.66	0	0	0	0	0		6	6
							2.68	5.42	4.777	1.313	1.177		2.68	0	0	6	6										2.68	5.42	4.839	4.84	3.918	4.22		1.313	1.169	1.157	0.987	1.005			2.68	0	0	0	0	0		6	6
							2.7	5.726	5.086	1.609	1.425		2.7	0	0	6	6										2.7	5.726	5.275	4.909	3.966	4.278		1.609	1.432	1.426	1.196	1.232			2.7	0	0	0	0	0		6	6
							2.72	5.763	4.808	1.913	1.697		2.72	0	0	6	6										2.72	5.763	5.142	4.95	4.31	4.299		1.913	1.709	1.695	1.425	1.479			2.72	0	0	0	0	0		6	6
							2.74	5.599	4.688	2.225	1.954		2.74	0	0	6	6										2.74	5.599	5.031	4.963	4.087	4.198		2.225	1.988	1.975	1.658	1.711			2.74	0	0	0	0	0		6	6
							2.76	5.537	4.571	2.533	2.206		2.76	0	0	6	6										2.76	5.537	5.156	4.876	4.061	4.162		2.533	2.268	2.248	1.888	1.946			2.76	0	0	0	0	0		6	6
							2.78	5.249	4.452	2.834	2.465		2.78	0	0	6	6										2.78	5.249	4.77	4.472	3.853	3.901		2.834	2.542	2.516	2.112	2.18			2.78	0	0	0	0	0		6	6
							2.8	4.843	4.071	3.122	2.709		2.8	0	0	6	6										2.8	4.843	4.507	4.37	3.624	3.478		3.122	2.812	2.771	2.333	2.393			2.8	0	0	0	0	0		6	6
							2.82	4.666	3.867	3.394	2.932		2.82	0	0	6	6										2.82	4.666	4.103	3.917	3.507	3.391		3.394	3.054	3.011	2.542	2.594			2.82	0	0	0	0	0		6	6
							2.84	4.127	3.711	3.655	3.154		2.84	0	0	6	6										2.84	4.127	3.775	3.763	3.238	3.001		3.655	3.288	3.247	2.745	2.784			2.84	0	0	0	0	0		6	6
							2.86	3.829	3.375	3.889	3.363		2.86	0	0	6	6										2.86	3.829	3.423	3.464	2.804	2.91		3.889	3.497	3.458	2.927	2.964			2.86	0	0	0	0	0		6	6
							2.88	3.557	3.32	4.108	3.568		2.88	0	0	6	6										2.88	3.557	3.148	3.222	2.618	2.561		4.108	3.697	3.667	3.094	3.131			2.88	0	0	0	0	0		6	6
							2.9	3.178	2.847	4.315	3.754		2.9	0.001	0	6	6										2.9	3.178	2.958	2.712	2.371	2.305		4.315	3.879	3.85	3.248	3.279			2.9	0.001	0	0	0	0		6	6
							2.92	2.81	2.64	4.495	3.92		2.92	0.001	0	6	6										2.92	2.81	2.67	2.471	2.235	2.124		4.495	4.055	4.012	3.394	3.422			2.92	0.001	0	0	0	0		6	6
							2.94	2.56	2.521	4.666	4.08		2.94	0.001	0	6	6										2.94	2.56	2.392	2.295	1.967	1.96		4.666	4.211	4.165	3.531	3.55			2.94	0.001	0	0	0	0		6	6
							2.96	2.254	2.132	4.82	4.231		2.96	0.002	0	6	6										2.96	2.254	1.971	2.163	1.734	1.695		4.82	4.348	4.305	3.648	3.669			2.96	0.002	0	0	0	0		6	6
							2.98	2.021	2.153	4.955	4.367		2.98	0.007	0	6	6										2.98	2.021	1.881	1.815	1.611	1.604		4.955	4.472	4.442	3.756	3.776			2.98	0.007	0	0	0	0		6	6
							3	1.877	1.691	5.082	4.492		3	0.011	0	6.001	6										3	1.877	1.724	1.662	1.524	1.421		5.082	4.589	4.551	3.863	3.877			3	0.011	0	0	0	0		6.001	6
							3.02	1.674	1.725	5.199	4.602		3.02	0.013	0.004	6.002	6										3.02	1.674	1.626	1.417	1.374	1.32		5.199	4.702	4.658	3.961	3.969			3.02	0.013	0	0	0	0		6.002	6
							3.04	1.52	1.592	5.306	4.709		3.04	0.021	0	6.003	6										3.04	1.52	1.395	1.339	1.249	1.217		5.306	4.803	4.747	4.05	4.055			3.04	0.021	0	0	0.002	0		6.003	6
							3.06	1.393	1.374	5.403	4.815		3.06	0.031	0	6.005	6										3.06	1.393	1.243	1.251	1.054	1.049		5.403	4.891	4.839	4.132	4.138			3.06	0.031	0	0	0	0		6.005	6
							3.08	1.214	1.248	5.492	4.906		3.08	0.038	0	6.007	6										3.08	1.214	1.124	1.134	1.007	0.928		5.492	4.972	4.924	4.205	4.204			3.08	0.038	0	0	0.002	0		6.007	6
							3.1	1.085	1.203	5.573	4.986		3.1	0.061	0	6.01	6										3.1	1.085	1.031	0.999	0.937	0.831		5.573	5.047	4.998	4.271	4.264			3.1	0.061	0	0	0	0		6.01	6
							3.12	1.014	1.086	5.649	5.071		3.12	0.076	0	6.015	6										3.12	1.014	0.946	0.907	0.854	0.755		5.649	5.117	5.068	4.335	4.325			3.12	0.076	0	0	0	0		6.015	6
							3.14	0.959	1.075	5.718	5.144		3.14	0.095	0	6.021	6										3.14	0.959	0.866	0.912	0.789	0.737		5.718	5.177	5.132	4.394	4.379			3.14	0.095	0	0	0	0		6.021	6
							3.16	0.882	0.901	5.785	5.218		3.16	0.085	0	6.028	6										3.16	0.882	0.816	0.81	0.705	0.726		5.785	5.241	5.195	4.451	4.431			3.16	0.085	0	0	0.002	0		6.028	6
							3.18	0.75	0.967	5.844	5.282		3.18	0.117	0.003	6.035	6										3.18	0.75	0.788	0.74	0.687	0.637		5.844	5.3	5.253	4.503	4.483			3.18	0.117	0	0	0	0		6.035	6
							3.2	0.746	0.858	5.899	5.349		3.2	0.143	0	6.045	6										3.2	0.746	0.68	0.725	0.636	0.603		5.899	5.351	5.31	4.554	4.531			3.2	0.143	0	0.002	0.008	0.002		6.045	6
							3.22	0.722	0.788	5.953	5.412		3.22	0.142	0	6.056	6										3.22	0.722	0.671	0.638	0.61	0.542		5.953	5.404	5.362	4.6	4.575			3.22	0.142	0	0	0.002	0		6.056	6
							3.24	0.632	0.723	6.005	5.472		3.24	0.166	0.003	6.067	6										3.24	0.632	0.683	0.593	0.556	0.587		6.005	5.455	5.407	4.648	4.617			3.24	0.166	0	0	0.005	0		6.067	6
							3.26	0.603	0.731	6.052	5.526		3.26	0.159	0	6.08	6.001										3.26	0.603	0.637	0.592	0.554	0.531		6.052	5.507	5.452	4.69	4.661			3.26	0.159	0	0	0.016	0		6.08	6
							3.28	0.594	0.731	6.098	5.585		3.28	0.17	0.003	6.092	6.001										3.28	0.594	0.547	0.543	0.509	0.506		6.098	5.55	5.5	4.732	4.705			3.28	0.17	0	0	0.026	0		6.092	6
							3.3	0.525	0.603	6.142	5.639		3.3	0.191	0.003	6.107	6.001										3.3	0.525	0.496	0.526	0.515	0.481		6.142	5.593	5.543	4.774	4.742			3.3	0.191	0.002	0.005	0.018	0		6.107	6
							3.32	0.529	0.708	6.185	5.687		3.32	0.207	0	6.123	6.001										3.32	0.529	0.518	0.516	0.461	0.437		6.185	5.634	5.587	4.812	4.782			3.32	0.207	0	0.003	0.032	0.003		6.123	6
							3.34	0.499	0.647	6.226	5.745		3.34	0.223	0.003	6.14	6.001										3.34	0.499	0.486	0.472	0.508	0.471		6.226	5.673	5.624	4.853	4.818			3.34	0.223	0.003	0.006	0.045	0.005		6.14	6
							3.36	0.509	0.564	6.267	5.794		3.36	0.238	0.009	6.159	6.001										3.36	0.509	0.497	0.453	0.471	0.469		6.267	5.714	5.665	4.893	4.857			3.36	0.238	0.011	0.004	0.033	0.001		6.159	6.001
							3.38	0.478	0.644	6.308	5.843		3.38	0.246	0.006	6.178	6.002										3.38	0.478	0.479	0.464	0.502	0.44		6.308	5.754	5.703	4.936	4.897			3.38	0.246	0.012	0.01	0.026	0.009		6.178	6.002
							3.4	0.448	0.544	6.348	5.893		3.4	0.252	0.018	6.2	6.004										3.4	0.448	0.51	0.404	0.482	0.446		6.348	5.794	5.74	4.977	4.933			3.4	0.252	0.018	0.025	0.049	0.016		6.2	6.003
							3.42	0.433	0.559	6.385	5.94		3.42	0.252	0.02	6.221	6.005										3.42	0.433	0.472	0.385	0.462	0.425		6.385	5.837	5.775	5.018	4.971			3.42	0.252	0.028	0.029	0.053	0.014		6.221	6.005
							3.44	0.444	0.601	6.422	5.987		3.44	0.27	0.006	6.243	6.006										3.44	0.444	0.482	0.382	0.465	0.46		6.422	5.877	5.808	5.058	5.009			3.44	0.27	0.049	0.053	0.055	0.023		6.243	6.008
							3.46	0.433	0.517	6.46	6.036		3.46	0.282	0.017	6.267	6.007										3.46	0.433	0.504	0.412	0.418	0.396		6.46	5.923	5.842	5.099	5.049			3.46	0.282	0.056	0.073	0.067	0.034		6.267	6.013
							3.48	0.438	0.539	6.498	6.083		3.48	0.315	0.037	6.294	6.01										3.48	0.438	0.517	0.355	0.408	0.473		6.498	5.965	5.878	5.134	5.088			3.48	0.315	0.058	0.089	0.084	0.059		6.294	6.017
							3.5	0.449	0.564	6.539	6.131		3.5	0.297	0.045	6.32	6.014										3.5	0.449	0.495	0.348	0.463	0.452		6.539	6.012	5.909	5.176	5.128			3.5	0.297	0.112	0.109	0.086	0.07		6.32	6.024
							3.52	0.42	0.491	6.576	6.181		3.52	0.388	0.05	6.351	6.017										3.52	0.42	0.495	0.379	0.444	0.43		6.576	6.055	5.945	5.216	5.169			3.52	0.388	0.13	0.116	0.112	0.064		6.351	6.035
							3.54	0.426	0.603	6.615	6.227		3.54	0.415	0.09	6.387	6.023										3.54	0.426	0.538	0.383	0.49	0.437		6.615	6.102	5.974	5.261	5.21			3.54	0.415	0.181	0.163	0.137	0.088		6.387	6.05
							3.56	0.448	0.526	6.655	6.279		3.56	0.46	0.092	6.426	6.032										3.56	0.448	0.472	0.399	0.417	0.478		6.655	6.148	6.013	5.305	5.254			3.56	0.46	0.211	0.177	0.157	0.14		6.426	6.068
							3.58	0.448	0.579	6.696	6.331		3.58	0.507	0.134	6.473	6.041										3.58	0.448	0.512	0.385	0.416	0.465		6.696	6.192	6.051	5.342	5.299			3.58	0.507	0.252	0.217	0.191	0.167		6.473	6.09
							3.6	0.464	0.626	6.739	6.392		3.6	0.552	0.198	6.522	6.056										3.6	0.464	0.509	0.398	0.483	0.486		6.739	6.24	6.087	5.386	5.343			3.6	0.552	0.293	0.277	0.227	0.208		6.522	6.113
							3.62	0.433	0.472	6.781	6.439		3.62	0.612	0.209	6.576	6.076										3.62	0.433	0.572	0.43	0.462	0.462		6.781	6.291	6.13	5.432	5.388			3.62	0.612	0.411	0.331	0.315	0.222		6.576	6.148
							3.64	0.46	0.565	6.826	6.491		3.64	0.744	0.266	6.641	6.099										3.64	0.46	0.516	0.442	0.472	0.486		6.826	6.343	6.171	5.477	5.436			3.64	0.744	0.417	0.395	0.372	0.322		6.641	6.186
							3.66	0.473	0.595	6.87	6.547		3.66	0.857	0.286	6.719	6.127										3.66	0.473	0.502	0.427	0.456	0.497		6.87	6.394	6.214	5.521	5.483			3.66	0.857	0.537	0.449	0.458	0.378		6.719	6.235
							3.68	0.466	0.591	6.917	6.601		3.68	0.954	0.379	6.81	6.156										3.68	0.466	0.563	0.416	0.484	0.481		6.917	6.443	6.257	5.57	5.534			3.68	0.954	0.583	0.548	0.473	0.463		6.81	6.289
							3.7	0.481	0.575	6.962	6.662		3.7	1.078	0.42	6.909	6.199										3.7	0.481	0.602	0.439	0.496	0.498		6.962	6.5	6.302	5.62	5.583			3.7	1.078	0.707	0.631	0.56	0.526		6.909	6.349
							3.72	0.495	0.625	7.012	6.72		3.72	1.225	0.599	7.023	6.25										3.72	0.495	0.527	0.448	0.502	0.493		7.012	6.561	6.346	5.671	5.635			3.72	1.225	0.775	0.724	0.631	0.603		7.023	6.427
							3.74	0.526	0.631	7.063	6.785		3.74	1.351	0.58	7.153	6.307										3.74	0.526	0.604	0.448	0.487	0.512		7.063	6.615	6.391	5.723	5.685			3.74	1.351	0.913	0.85	0.778	0.679		7.153	6.507
							3.76	0.523	0.653	7.116	6.852		3.76	1.477	0.755	7.298	6.38										3.76	0.523	0.623	0.455	0.529	0.551		7.116	6.68	6.439	5.776	5.743			3.76	1.477	0.995	0.915	0.81	0.796		7.298	6.61
							3.78	0.524	0.632	7.172	6.916		3.78	1.644	0.776	7.458	6.453										3.78	0.524	0.626	0.459	0.54	0.574		7.172	6.742	6.487	5.831	5.799			3.78	1.644	1.181	1.006	0.907	0.883		7.458	6.722
							3.8	0.553	0.585	7.228	6.982		3.8	1.758	0.887	7.641	6.548										3.8	0.553	0.634	0.479	0.552	0.588		7.228	6.808	6.538	5.891	5.863			3.8	1.758	1.2	1.066	0.996	1.053		7.641	6.844
							3.82	0.583	0.713	7.288	7.049		3.82	1.765	0.99	7.824	6.642										3.82	0.583	0.65	0.474	0.599	0.586		7.288	6.877	6.588	5.953	5.926			3.82	1.765	1.317	1.163	1.084	1.047		7.824	6.979
							3.84	0.609	0.698	7.352	7.122		3.84	1.887	1.066	8.019	6.757										3.84	0.609	0.667	0.526	0.596	0.605		7.352	6.949	6.644	6.017	5.99			3.84	1.887	1.435	1.331	1.198	1.22		8.019	7.121
							3.86	0.624	0.668	7.415	7.198		3.86	1.983	1.266	8.227	6.877										3.86	0.624	0.692	0.51	0.627	0.589		7.415	7.021	6.698	6.087	6.056			3.86	1.983	1.495	1.478	1.372	1.344		8.227	7.281
							3.88	0.602	0.67	7.483	7.269		3.88	2.019	1.212	8.448	7.011										3.88	0.602	0.689	0.507	0.641	0.598		7.483	7.095	6.755	6.154	6.126			3.88	2.019	1.655	1.538	1.359	1.397		8.448	7.455
							3.9	0.639	0.652	7.552	7.347		3.9	2.041	1.386	8.669	7.159										3.9	0.639	0.705	0.594	0.63	0.594		7.552	7.172	6.817	6.23	6.19			3.9	2.041	1.779	1.621	1.507	1.59		8.669	7.641
							3.92	0.657	0.679	7.624	7.417		3.92	2.164	1.577	8.905	7.324										3.92	0.657	0.759	0.563	0.666	0.625		7.624	7.254	6.883	6.3	6.259			3.92	2.164	1.736	1.653	1.539	1.605		8.905	7.836
							3.94	0.638	0.765	7.696	7.5		3.94	2.236	1.61	9.149	7.499										3.94	0.638	0.717	0.616	0.682	0.63		7.696	7.336	6.952	6.382	6.33			3.94	2.236	1.875	1.746	1.758	1.842		9.149	8.04
							3.96	0.673	0.879	7.772	7.593		3.96	2.3	1.65	9.408	7.692										3.96	0.673	0.752	0.638	0.705	0.645		7.772	7.419	7.023	6.46	6.408			3.96	2.3	2.064	1.794	1.7	1.708		9.408	8.26
							3.98	0.728	0.756	7.851	7.684		3.98	2.358	1.934	9.676	7.886										3.98	0.728	0.736	0.569	0.712	0.66		7.851	7.504	7.093	6.54	6.479			3.98	2.358	2.058	1.906	1.818	1.916		9.676	8.505
							4	0.71	0.817	7.937	7.775		4	2.32	1.894	9.948	8.112										4	0.71	0.817	0.608	0.725	0.649		7.937	7.595	7.164	6.631	6.56			4	2.32	2.144	1.992	1.846	2.06		9.948	8.743
							4.02	0.775	0.762	8.025	7.87		4.02	2.346	2.129	10.217	8.34										4.02	0.775	0.838	0.66	0.737	0.67		8.025	7.693	7.238	6.718	6.637			4.02	2.346	2.254	2.02	1.917	2.067		10.217	8.999
							4.04	0.793	0.801	8.114	7.962		4.04	2.439	2.064	10.503	8.589										4.04	0.793	0.888	0.657	0.7	0.651		8.114	7.793	7.32	6.803	6.72			4.04	2.439	2.28	2.048	1.915	2.132		10.503	9.267
							4.06	0.772	0.847	8.209	8.058		4.06	2.453	2.247	10.799	8.848										4.06	0.772	0.876	0.68	0.748	0.704		8.209	7.902	7.401	6.892	6.802			4.06	2.453	2.318	2.141	1.955	2.145		10.799	9.548
							4.08	0.815	0.859	8.307	8.165		4.08	2.501	2.312	11.092	9.124										4.08	0.815	0.913	0.704	0.727	0.685		8.307	8.006	7.486	6.982	6.886			4.08	2.501	2.379	2.125	2.056	2.176		11.092	9.825
							4.1	0.831	0.853	8.405	8.266		4.1	2.519	2.171	11.399	9.405										4.1	0.831	0.9	0.735	0.738	0.71		8.405	8.117	7.575	7.074	6.975			4.1	2.519	2.46	2.155	2.047	2.168		11.399	10.12
							4.12	0.88	0.977	8.51	8.383		4.12	2.495	2.287	11.702	9.669										4.12	0.88	0.924	0.729	0.735	0.663		8.51	8.227	7.663	7.168	7.062			4.12	2.495	2.34	2.15	2.063	2.203		11.702	10.414
							4.14	0.86	0.954	8.62	8.498		4.14	2.523	2.253	12.018	9.948										4.14	0.86	0.986	0.797	0.77	0.673		8.62	8.352	7.764	7.262	7.147			4.14	2.523	2.408	2.181	2.039	2.303		12.018	10.705
							4.16	0.927	0.884	8.732	8.616		4.16	2.559	2.202	12.34	10.225										4.16	0.927	0.977	0.802	0.709	0.675		8.732	8.469	7.866	7.36	7.233			4.16	2.559	2.38	2.189	1.994	2.215		12.34	11.008
							4.18	0.952	0.932	8.852	8.723		4.18	2.556	2.23	12.662	10.503										4.18	0.952	0.961	0.752	0.725	0.655		8.852	8.591	7.965	7.448	7.319			4.18	2.556	2.331	2.144	2.047	2.204		12.662	11.309
							4.2	0.967	0.956	8.973	8.849		4.2	2.504	2.16	12.983	10.789										4.2	0.967	0.963	0.832	0.725	0.701		8.973	8.716	8.068	7.545	7.407			4.2	2.504	2.332	2.202	2.032	2.186		12.983	11.599
							4.22	0.988	0.966	9.097	8.971		4.22	2.446	2.293	13.303	11.079										4.22	0.988	1.012	0.845	0.748	0.663		9.097	8.846	8.182	7.642	7.498			4.22	2.446	2.222	2.127	1.938	2.254		13.303	11.902
							4.24	1.053	0.951	9.233	9.098		4.24	2.423	2.148	13.622	11.359										4.24	1.053	0.978	0.846	0.696	0.672		9.233	8.97	8.29	7.739	7.589			4.24	2.423	2.209	2.058	1.926	2.152		13.622	12.182
							4.26	1.025	0.961	9.369	9.221		4.26	2.377	2.194	13.936	11.654										4.26	1.025	1.015	0.87	0.758	0.662		9.369	9.106	8.409	7.836	7.678			4.26	2.377	2.239	2.075	1.813	2.119		13.936	12.472
							4.28	1.082	1.079	9.506	9.362		4.28	2.327	2.048	14.243	11.935										4.28	1.082	1.035	0.866	0.723	0.685		9.506	9.242	8.526	7.936	7.767			4.28	2.327	2.124	1.953	1.814	2.039		14.243	12.765
							4.3	1.054	1.03	9.651	9.497		4.3	2.234	2.124	14.552	12.208										4.3	1.054	1.091	0.892	0.684	0.718		9.651	9.382	8.647	8.033	7.866			4.3	2.234	2.035	2	1.794	2.055		14.552	13.046
							4.32	1.117	1.037	9.796	9.64		4.32	2.223	2.08	14.857	12.493										4.32	1.117	1.024	0.955	0.73	0.664		9.796	9.527	8.776	8.133	7.96			4.32	2.223	2.088	1.907	1.698	1.919		14.857	13.32
							4.34	1.161	1.068	9.952	9.78		4.34	2.081	1.828	15.151	12.76										4.34	1.161	1.086	1.011	0.711	0.674		9.952	9.67	8.911	8.233	8.054			4.34	2.081	1.889	1.87	1.755	1.795		15.151	13.598
							4.36	1.176	1.002	10.113	9.927		4.36	2.049	1.956	15.434	13.024										4.36	1.176	1.055	0.924	0.723	0.652		10.113	9.816	9.043	8.337	8.146			4.36	2.049	1.914	1.845	1.637	1.814		15.434	13.858
							4.38	1.209	1.141	10.28	10.074		4.38	1.945	1.924	15.713	13.299										4.38	1.209	1.097	0.885	0.751	0.689		10.28	9.965	9.174	8.434	8.242			4.38	1.945	1.89	1.687	1.542	1.668		15.713	14.121
							4.4	1.208	1.141	10.45	10.231		4.4	1.885	1.797	15.98	13.552										4.4	1.208	1.071	0.943	0.71	0.709		10.45	10.119	9.306	8.544	8.342			4.4	1.885	1.859	1.693	1.563	1.633		15.98	14.386
							4.42	1.232	1.163	10.625	10.393		4.42	1.767	1.609	16.24	13.793										4.42	1.232	1.152	0.913	0.701	0.652		10.625	10.277	9.439	8.644	8.444			4.42	1.767	1.764	1.613	1.578	1.548		16.24	14.633
							4.44	1.281	1.194	10.803	10.569		4.44	1.684	1.507	16.485	14.011										4.44	1.281	1.107	0.891	0.669	0.684		10.803	10.437	9.568	8.746	8.54			4.44	1.684	1.657	1.616	1.447	1.486		16.485	14.882
							4.46	1.303	1.131	10.988	10.737		4.46	1.621	1.523	16.725	14.228										4.46	1.303	1.153	0.913	0.719	0.646		10.988	10.597	9.704	8.848	8.636			4.46	1.621	1.55	1.466	1.414	1.48		16.725	15.113
							4.48	1.354	1.118	11.182	10.894		4.48	1.522	1.46	16.95	14.449										4.48	1.354	1.158	0.964	0.729	0.661		11.182	10.768	9.843	8.956	8.734			4.48	1.522	1.5	1.342	1.345	1.362		16.95	15.337
							4.5	1.32	1.257	11.378	11.067		4.5	1.489	1.324	17.171	14.65										4.5	1.32	1.158	0.974	0.738	0.675		11.378	10.934	9.988	9.064	8.835			4.5	1.489	1.463	1.381	1.299	1.3		17.171	15.551
							4.52	1.346	1.247	11.577	11.261		4.52	1.464	1.265	17.39	14.845										4.52	1.346	1.13	0.923	0.721	0.644		11.577	11.107	10.135	9.178	8.935			4.52	1.464	1.468	1.297	1.254	1.23		17.39	15.766
							4.54	1.327	1.138	11.774	11.43		4.54	1.347	1.279	17.599	15.036										4.54	1.327	1.145	0.969	0.742	0.662		11.774	11.276	10.277	9.288	9.034			4.54	1.347	1.299	1.256	1.193	1.223		17.599	15.972
							4.56	1.364	1.181	11.977	11.609		4.56	1.279	1.227	17.798	15.224										4.56	1.364	1.224	0.898	0.733	0.712		11.977	11.459	10.416	9.404	9.139			4.56	1.279	1.226	1.196	1.161	1.178		17.798	16.161
							4.58	1.388	1.231	12.187	11.797		4.58	1.225	1.173	17.987	15.41										4.58	1.388	1.175	0.919	0.727	0.687		12.187	11.638	10.558	9.516	9.248			4.58	1.225	1.254	1.178	1.104	1.096		17.987	16.348
							4.6	1.386	1.203	12.397	11.978		4.6	1.118	1.089	18.167	15.575										4.6	1.386	1.193	0.939	0.715	0.687		12.397	11.818	10.705	9.627	9.357			4.6	1.118	1.222	1.1	1.055	1.038		18.167	16.542
							4.62	1.409	1.274	12.617	12.166		4.62	1.094	1.059	18.338	15.742										4.62	1.409	1.174	0.935	0.742	0.718		12.617	12.002	10.852	9.74	9.467			4.62	1.094	1.154	1.053	0.978	1.02		18.338	16.723
							4.64	1.402	1.284	12.836	12.37		4.64	1.043	0.933	18.505	15.899										4.64	1.402	1.126	0.973	0.695	0.69		12.836	12.18	11.012	9.857	9.579			4.64	1.043	1.104	1.058	1.02	1.021		18.505	16.899
							4.66	1.437	1.232	13.062	12.566		4.66	0.984	0.877	18.664	16.045										4.66	1.437	1.232	0.914	0.736	0.686		13.062	12.362	11.157	9.973	9.693			4.66	0.984	1.149	0.988	0.934	0.95		18.664	17.076
							4.68	1.452	1.27	13.291	12.761		4.68	0.984	0.908	18.817	16.186										4.68	1.452	1.161	0.938	0.713	0.707		13.291	12.555	11.31	10.09	9.801			4.68	0.984	1.084	0.976	0.94	0.898		18.817	17.253
							4.7	1.449	1.202	13.52	12.963		4.7	0.951	0.955	18.975	16.33										4.7	1.449	1.151	0.935	0.732	0.664		13.52	12.746	11.46	10.212	9.917			4.7	0.951	1.06	0.918	0.89	0.877		18.975	17.425
							4.72	1.478	1.294	13.759	13.165		4.72	0.87	0.885	19.121	16.475										4.72	1.478	1.153	0.888	0.781	0.646		13.759	12.928	11.606	10.334	10.024			4.72	0.87	1.023	0.947	0.884	0.87		19.121	17.593
							4.74	1.478	1.267	13.997	13.369		4.74	0.86	0.87	19.262	16.621										4.74	1.478	1.175	0.934	0.747	0.662		13.997	13.116	11.759	10.467	10.131			4.74	0.86	0.988	0.941	0.841	0.889		19.262	17.753
							4.76	1.459	1.267	14.237	13.586		4.76	0.836	0.863	19.404	16.761										4.76	1.459	1.149	0.918	0.756	0.738		14.237	13.31	11.921	10.588	10.25			4.76	0.836	1.019	0.926	0.814	0.823		19.404	17.918
							4.78	1.452	1.268	14.485	13.79		4.78	0.811	0.814	19.539	16.905										4.78	1.452	1.148	0.895	0.743	0.683		14.485	13.496	12.069	10.715	10.371			4.78	0.811	0.983	0.853	0.803	0.822		19.539	18.083
							4.8	1.427	1.204	14.719	13.997		4.8	0.808	0.887	19.674	17.045										4.8	1.427	1.14	0.849	0.715	0.676		14.719	13.686	12.217	10.839	10.487			4.8	0.808	0.964	0.871	0.767	0.812		19.674	18.247
							4.82	1.443	1.272	14.961	14.207		4.82	0.779	0.8	19.805	17.183										4.82	1.443	1.114	0.861	0.699	0.662		14.961	13.879	12.363	10.963	10.603			4.82	0.779	0.927	0.831	0.828	0.807		19.805	18.403
							4.84	1.432	1.282	15.208	14.422		4.84	0.784	0.788	19.938	17.317										4.84	1.432	1.072	0.828	0.744	0.693		15.208	14.058	12.512	11.087	10.719			4.84	0.784	0.924	0.886	0.773	0.804		19.938	18.563
							4.86	1.435	1.279	15.457	14.641		4.86	0.787	0.828	20.076	17.454										4.86	1.435	1.145	0.878	0.732	0.687		15.457	14.247	12.662	11.215	10.84			4.86	0.787	0.947	0.89	0.759	0.817		20.076	18.724
							4.88	1.422	1.129	15.699	14.85		4.88	0.766	0.753	20.205	17.59										4.88	1.422	1.113	0.869	0.688	0.682		15.699	14.44	12.818	11.343	10.964			4.88	0.766	0.944	0.887	0.792	0.824		20.205	18.886
							4.9	1.423	1.227	15.951	15.059		4.9	0.751	0.846	20.341	17.729										4.9	1.423	1.173	0.862	0.714	0.68		15.951	14.645	12.972	11.465	11.085			4.9	0.751	0.951	0.869	0.773	0.819		20.341	19.054
							4.92	1.4	1.222	16.197	15.265		4.92	0.739	0.799	20.468	17.876										4.92	1.4	1.121	0.833	0.674	0.679		16.197	14.844	13.121	11.595	11.206			4.92	0.739	0.932	0.812	0.765	0.839		20.468	19.221
							4.94	1.41	1.236	16.446	15.488		4.94	0.718	0.769	20.601	18.015										4.94	1.41	1.092	0.894	0.693	0.685		16.446	15.036	13.274	11.714	11.326			4.94	0.718	0.943	0.851	0.779	0.798		20.601	19.379
							4.96	1.369	1.18	16.693	15.697		4.96	0.761	0.717	20.73	18.144										4.96	1.369	1.051	0.888	0.662	0.676		16.693	15.238	13.437	11.839	11.45			4.96	0.761	0.97	0.873	0.773	0.819		20.73	19.553
							4.98	1.374	1.269	16.937	15.917		4.98	0.717	0.824	20.863	18.282										4.98	1.374	1.092	0.857	0.652	0.689		16.937	15.426	13.597	11.96	11.581			4.98	0.717	0.932	0.849	0.756	0.808		20.863	19.726
							5	1.337	1.248	17.186	16.15		5	0.749	0.733	20.997	18.427										5	1.337	1.079	0.857	0.702	0.678		17.186	15.623	13.759	12.089	11.707			5	0.749	0.973	0.86	0.745	0.808		20.997	19.896
							5.02	1.298	1.22	17.423	16.369		5.02	0.742	0.788	21.132	18.57										5.02	1.298	1.069	0.869	0.675	0.681		17.423	15.819	13.92	12.212	11.837			5.02	0.742	0.953	0.852	0.761	0.794		21.132	20.067
							5.04	1.306	1.145	17.663	16.587		5.04	0.73	0.821	21.266	18.707										5.04	1.306	1.037	0.825	0.628	0.689		17.663	16.013	14.084	12.34	11.961			5.04	0.73	0.977	0.851	0.78	0.814		21.266	20.255
							5.06	1.304	1.202	17.909	16.815		5.06	0.749	0.844	21.405	18.868										5.06	1.304	1.045	0.876	0.663	0.662		17.909	16.205	14.242	12.461	12.091			5.06	0.749	0.935	0.836	0.779	0.811		21.405	20.426
							5.08	1.276	1.161	18.151	17.025		5.08	0.744	0.828	21.542	19.025										5.08	1.276	1.056	0.842	0.681	0.677		18.151	16.4	14.403	12.587	12.218			5.08	0.744	0.956	0.837	0.778	0.796		21.542	20.606
							5.1	1.288	1.228	18.391	17.249		5.1	0.782	0.759	21.687	19.173										5.1	1.288	1.046	0.835	0.666	0.667		18.391	16.601	14.565	12.719	12.348			5.1	0.782	0.916	0.877	0.787	0.824		21.687	20.78
							5.12	1.291	1.19	18.636	17.485		5.12	0.731	0.824	21.831	19.325										5.12	1.291	1.071	0.851	0.68	0.657		18.636	16.803	14.729	12.854	12.48			5.12	0.731	0.959	0.836	0.798	0.807		21.831	20.955
							5.14	1.213	1.218	18.876	17.711		5.14	0.764	0.864	21.978	19.484										5.14	1.213	1.022	0.835	0.643	0.672		18.876	17	14.896	12.98	12.606			5.14	0.764	0.965	0.856	0.816	0.792		21.978	21.136
							5.16	1.172	1.193	19.108	17.952		5.16	0.781	0.905	22.126	19.66										5.16	1.172	1.009	0.823	0.681	0.637		19.108	17.194	15.055	13.109	12.738			5.16	0.781	0.937	0.87	0.762	0.814		22.126	21.319
							5.18	1.19	1.202	19.335	18.177		5.18	0.756	0.879	22.275	19.825										5.18	1.19	1.033	0.814	0.627	0.649		19.335	17.395	15.217	13.239	12.864			5.18	0.756	0.951	0.841	0.81	0.791		22.275	21.506
							5.2	1.183	1.102	19.57	18.407		5.2	0.764	0.875	22.424	19.994										5.2	1.183	1.034	0.833	0.631	0.662		19.57	17.595	15.382	13.37	12.999			5.2	0.764	0.921	0.831	0.799	0.803		22.424	21.69
							5.22	1.17	1.14	19.804	18.628		5.22	0.766	0.897	22.573	20.174										5.22	1.17	1.045	0.835	0.623	0.647		19.804	17.803	15.55	13.498	13.129			5.22	0.766	0.898	0.828	0.788	0.819		22.573	21.868
							5.24	1.152	1.15	20.032	18.854		5.24	0.762	0.879	22.725	20.352										5.24	1.152	1.01	0.856	0.647	0.674		20.032	18.009	15.724	13.622	13.263			5.24	0.762	0.961	0.846	0.827	0.832		22.725	22.055
							5.26	1.122	1.118	20.265	19.078		5.26	0.747	0.895	22.875	20.526										5.26	1.122	0.964	0.826	0.638	0.668		20.265	18.205	15.897	13.757	13.402			5.26	0.747	0.958	0.913	0.816	0.849		22.875	22.239
							5.28	1.116	1.151	20.488	19.314		5.28	0.77	0.9	23.029	20.711										5.28	1.116	0.978	0.803	0.626	0.663		20.488	18.399	16.067	13.885	13.541			5.28	0.77	0.936	0.903	0.819	0.817		23.029	22.435
							5.3	1.104	1.091	20.715	19.539		5.3	0.786	0.937	23.19	20.898										5.3	1.104	0.957	0.817	0.625	0.667		20.715	18.597	16.23	14.017	13.678			5.3	0.786	0.941	0.846	0.797	0.805		23.19	22.629
							5.32	1.121	1.079	20.942	19.754		5.32	0.754	0.908	23.347	21.091										5.32	1.121	0.938	0.823	0.609	0.667		20.942	18.787	16.405	14.147	13.816			5.32	0.754	0.939	0.858	0.829	0.776		23.347	22.823
							5.34	1.065	1.138	21.169	19.993		5.34	0.811	0.924	23.508	21.272										5.34	1.065	0.946	0.794	0.669	0.663		21.169	18.983	16.572	14.281	13.959			5.34	0.811	0.916	0.833	0.782	0.816		23.508	23.009
							5.36	1.067	1.101	21.39	20.227		5.36	0.808	0.907	23.674	21.462										5.36	1.067	0.977	0.816	0.648	0.629		21.39	19.183	16.747	14.423	14.092			5.36	0.808	0.929	0.868	0.868	0.811		23.674	23.205
							5.38	1.064	1.163	21.611	20.464		5.38	0.801	0.893	23.845	21.654										5.38	1.064	0.925	0.84	0.609	0.629		21.611	19.382	16.924	14.559	14.233			5.38	0.801	0.945	0.819	0.834	0.811		23.845	23.402
							5.4	1.046	1.078	21.839	20.703		5.4	0.814	0.981	24.017	21.849										5.4	1.046	0.917	0.832	0.611	0.668		21.839	19.579	17.101	14.69	14.374			5.4	0.814	0.952	0.833	0.813	0.808		24.017	23.604
							5.42	1.028	1.044	22.06	20.933		5.42	0.82	0.946	24.192	22.054										5.42	1.028	0.941	0.816	0.593	0.65		22.06	19.779	17.276	14.822	14.513			5.42	0.82	0.998	0.83	0.842	0.801		24.192	23.8
							5.44	1.049	1.092	22.283	21.152		5.44	0.831	0.953	24.364	22.257										5.44	1.049	0.989	0.789	0.629	0.653		22.283	19.982	17.457	14.957	14.654			5.44	0.831	1	0.891	0.832	0.812		24.364	24.025
							5.46	1.021	1.068	22.503	21.381		5.46	0.869	0.923	24.55	22.457										5.46	1.021	0.947	0.796	0.593	0.685		22.503	20.194	17.633	15.09	14.807			5.46	0.869	0.935	0.808	0.821	0.814		24.55	24.232
							5.48	1.013	1.073	22.725	21.62		5.48	0.867	0.943	24.74	22.666										5.48	1.013	0.944	0.792	0.609	0.621		22.725	20.398	17.809	15.228	14.951			5.48	0.867	0.945	0.836	0.853	0.854		24.74	24.439
							5.5	0.99	1.018	22.947	21.847		5.5	0.864	1.021	24.932	22.879										5.5	0.99	0.957	0.796	0.643	0.661		22.947	20.608	17.988	15.37	15.095			5.5	0.864	0.938	0.884	0.802	0.832		24.932	24.642
							5.52	0.977	1.002	23.161	22.073		5.52	0.915	0.972	25.125	23.1										5.52	0.977	0.909	0.808	0.625	0.649		23.161	20.819	18.17	15.509	15.244			5.52	0.915	0.929	0.888	0.85	0.823		25.125	24.846
							5.54	1	0.965	23.384	22.29		5.54	0.884	1.042	25.325	23.326										5.54	1	0.923	0.801	0.62	0.632		23.384	21.016	18.352	15.65	15.39			5.54	0.884	0.926	0.858	0.85	0.786		25.325	25.059
							5.56	0.97	1.052	23.605	22.515		5.56	0.923	0.97	25.526	23.546										5.56	0.97	0.965	0.805	0.647	0.637		23.605	21.23	18.535	15.799	15.534			5.56	0.923	0.983	0.866	0.85	0.805		25.526	25.268
							5.58	0.97	1.064	23.829	22.757		5.58	0.944	0.958	25.741	23.76										5.58	0.97	0.96	0.795	0.599	0.636		23.829	21.448	18.723	15.939	15.677			5.58	0.944	0.974	0.847	0.848	0.837		25.741	25.489
							5.6	0.952	1.03	24.044	22.992		5.6	0.956	0.969	25.954	23.976										5.6	0.952	0.94	0.78	0.635	0.654		24.044	21.66	18.899	16.087	15.836			5.6	0.956	0.962	0.846	0.87	0.824		25.954	25.706
							5.62	0.964	0.962	24.261	23.226		5.62	0.979	0.941	26.177	24.202										5.62	0.964	0.966	0.785	0.623	0.662		24.261	21.878	19.086	16.231	15.988			5.62	0.979	0.98	0.883	0.815	0.812		26.177	25.927
							5.64	0.947	1.016	24.483	23.448		5.64	0.98	1.003	26.403	24.425										5.64	0.947	0.984	0.771	0.632	0.69		24.483	22.104	19.269	16.375	16.144			5.64	0.98	0.947	0.85	0.867	0.861		26.403	26.157
							5.66	0.949	1.04	24.704	23.686		5.66	1.022	1.038	26.635	24.666										5.66	0.949	0.963	0.804	0.638	0.651		24.704	22.332	19.452	16.533	16.307			5.66	1.022	0.941	0.864	0.884	0.841		26.635	26.37
							5.68	0.975	1.017	24.929	23.933		5.68	0.997	1.05	26.873	24.902										5.68	0.975	0.937	0.76	0.641	0.671		24.929	22.55	19.637	16.688	16.464			5.68	0.997	0.974	0.884	0.849	0.835		26.873	26.593
							5.7	0.953	1.081	25.156	24.17		5.7	1.005	0.969	27.109	25.146										5.7	0.953	0.923	0.774	0.617	0.649		25.156	22.774	19.828	16.835	16.625			5.7	1.005	0.997	0.831	0.883	0.861		27.109	26.824
							5.72	0.955	1.004	25.384	24.417		5.72	1.018	0.969	27.346	25.375										5.72	0.955	0.952	0.799	0.64	0.692		25.384	22.996	20.017	16.988	16.786			5.72	1.018	0.968	0.864	0.865	0.849		27.346	27.058
							5.74	0.969	1.003	25.611	24.659		5.74	1.03	1.025	27.595	25.61										5.74	0.969	0.991	0.755	0.629	0.664		25.611	23.227	20.208	17.146	16.954			5.74	1.03	0.972	0.871	0.861	0.83		27.595	27.289
							5.76	0.944	1.021	25.842	24.906		5.76	1.015	1.015	27.839	25.856										5.76	0.944	0.985	0.791	0.633	0.665		25.842	23.466	20.39	17.297	17.11			5.76	1.015	0.993	0.853	0.89	0.84		27.839	27.524
							5.78	0.937	0.983	26.07	25.148		5.78	1.035	1.01	28.085	26.102										5.78	0.937	0.973	0.796	0.65	0.664		26.07	23.699	20.592	17.46	17.279			5.78	1.035	1.027	0.883	0.886	0.816		28.085	27.769
							5.8	0.945	1.005	26.3	25.386		5.8	1.03	1.005	28.34	26.347										5.8	0.945	0.956	0.767	0.669	0.687		26.3	23.943	20.787	17.619	17.45			5.8	1.03	1.016	0.889	0.884	0.858		28.34	28.019
							5.82	0.978	0.998	26.535	25.637		5.82	1.049	1.035	28.594	26.59										5.82	0.978	0.977	0.752	0.692	0.643		26.535	24.174	20.979	17.794	17.617			5.82	1.049	1.008	0.889	0.886	0.903		28.594	28.268
							5.84	0.95	1.019	26.774	25.883		5.84	1.081	1.007	28.858	26.847										5.84	0.95	0.976	0.771	0.627	0.658		26.774	24.415	21.166	17.963	17.782			5.84	1.081	0.97	0.895	0.883	0.831		28.858	28.508
							5.86	0.968	1.051	27.014	26.149		5.86	1.114	1.028	29.128	27.11										5.86	0.968	0.976	0.781	0.651	0.663		27.014	24.658	21.366	18.126	17.95			5.86	1.114	0.955	0.889	0.88	0.887		29.128	28.752
							5.88	0.937	1.001	27.256	26.398		5.88	1.108	1.044	29.409	27.365										5.88	0.937	1.016	0.746	0.641	0.645		27.256	24.907	21.557	18.291	18.118			5.88	1.108	0.959	0.883	0.903	0.865		29.409	28.992
							5.9	0.969	0.997	27.495	26.661		5.9	1.102	1.059	29.685	27.63										5.9	0.969	1.005	0.755	0.655	0.662		27.495	25.166	21.758	18.457	18.284			5.9	1.102	0.956	0.901	0.886	0.853		29.685	29.228
							5.92	0.969	1.072	27.741	26.907		5.92	1.159	1.026	29.977	27.887										5.92	0.969	0.983	0.785	0.709	0.643		27.741	25.42	21.958	18.639	18.457			5.92	1.159	0.978	0.904	0.946	0.856		29.977	29.473
							5.94	0.986	1.024	27.991	27.179		5.94	1.199	1.06	30.275	28.167										5.94	0.986	1.042	0.789	0.674	0.656		27.991	25.672	22.161	18.816	18.626			5.94	1.199	1.006	0.9	0.908	0.836		30.275	29.731
							5.96	0.974	1.04	28.244	27.449		5.96	1.151	1.073	30.582	28.431										5.96	0.974	0.992	0.764	0.682	0.664		28.244	25.932	22.362	18.995	18.801			5.96	1.151	1.037	0.9	0.902	0.889		30.582	29.992
							5.98	0.976	0.948	28.497	27.705		5.98	1.164	1.079	30.879	28.713										5.98	0.976	1.003	0.757	0.648	0.63		28.497	26.196	22.568	19.169	18.973			5.98	1.164	0.992	0.928	0.884	0.867		30.879	30.257
							6	1.013	1.063	28.758	27.968		6	1.213	0.978	31.192	28.976										6	1.013	0.991	0.741	0.662	0.648		28.758	26.457	22.768	19.35	19.142			6	1.213	1.036	0.931	0.929	0.842		31.192	30.522
							6.02	1.004	1.04	29.023	28.247		6.02	1.168	1.015	31.503	29.237										6.02	1.004	1.01	0.714	0.684	0.652		29.023	26.721	22.964	19.533	19.314			6.02	1.168	1.009	0.914	0.918	0.883		31.503	30.786
							6.04	0.988	0.999	29.286	28.517		6.04	1.16	1.122	31.813	29.529										6.04	0.988	0.997	0.727	0.66	0.645		29.286	26.981	23.154	19.713	19.494			6.04	1.16	1.031	0.931	0.921	0.872		31.813	31.054
							6.06	1.027	0.971	29.551	28.783		6.06	1.165	1.056	32.121	29.814										6.06	1.027	0.964	0.758	0.673	0.657		29.551	27.244	23.357	19.896	19.674			6.06	1.165	1.026	0.879	0.9	0.892		32.121	31.332
							6.08	1.016	1.034	29.83	29.041		6.08	1.156	1.073	32.432	30.098										6.08	1.016	1.033	0.722	0.65	0.615		29.83	27.508	23.558	20.074	19.845			6.08	1.156	1.03	0.961	0.916	0.876		32.432	31.608
							6.1	1.026	1.061	30.102	29.321		6.1	1.166	1.054	32.743	30.382										6.1	1.026	1.005	0.715	0.661	0.619		30.102	27.782	23.761	20.255	20.01			6.1	1.166	1.03	0.907	0.962	0.875		32.743	31.881
							6.12	1.055	0.987	30.39	29.603		6.12	1.148	1.089	33.059	30.678										6.12	1.055	1.004	0.724	0.673	0.608		30.39	28.058	23.961	20.44	20.185			6.12	1.148	1.009	0.925	0.92	0.869		33.059	32.164
							6.14	1.033	1.013	30.675	29.874		6.14	1.15	1.128	33.374	30.974										6.14	1.033	1.001	0.747	0.655	0.64		30.675	28.336	24.159	20.626	20.365			6.14	1.15	1.001	0.927	0.937	0.892		33.374	32.429
							6.16	1.048	1.072	30.96	30.168		6.16	1.148	1.092	33.689	31.283										6.16	1.048	1.005	0.739	0.625	0.622		30.96	28.607	24.372	20.805	20.539			6.16	1.148	1.058	0.92	0.935	0.892		33.689	32.714
							6.18	1.048	1.067	31.248	30.463		6.18	1.141	1.077	34.007	31.583										6.18	1.048	0.988	0.724	0.649	0.607		31.248	28.887	24.578	20.99	20.712			6.18	1.141	1.055	0.959	0.956	0.903		34.007	33.009
							6.2	1.066	1.071	31.543	30.762		6.2	1.151	1.091	34.324	31.885										6.2	1.066	0.988	0.755	0.649	0.613		31.543	29.164	24.784	21.174	20.886			6.2	1.151	1.077	0.897	0.95	0.888		34.324	33.304
							6.22	1.06	1.049	31.843	31.049		6.22	1.143	1.141	34.646	32.198										6.22	1.06	0.992	0.699	0.651	0.579		31.843	29.433	24.998	21.361	21.06			6.22	1.143	1.033	0.893	0.877	0.912		34.646	33.605
							6.24	1.054	1.081	32.141	31.36		6.24	1.179	1.134	34.974	32.52										6.24	1.054	0.998	0.73	0.665	0.603		32.141	29.722	25.205	21.548	21.232			6.24	1.179	1.044	0.936	0.94	0.878		34.974	33.896
							6.26	1.052	1.014	32.444	31.656		6.26	1.113	1.109	35.3	32.834										6.26	1.052	0.98	0.736	0.64	0.592		32.444	30	25.414	21.739	21.404			6.26	1.113	1.054	0.931	0.945	0.876		35.3	34.2
							6.28	1.059	1.078	32.744	31.952		6.28	1.156	1.145	35.625	33.161										6.28	1.059	0.973	0.749	0.66	0.616		32.744	30.278	25.63	21.93	21.575			6.28	1.156	1.09	0.917	0.932	0.878		35.625	34.503
							6.3	1.048	1.104	33.05	32.263		6.3	1.147	1.063	35.96	33.471										6.3	1.048	1.007	0.763	0.647	0.594		33.05	30.564	25.853	22.123	21.757			6.3	1.147	1.053	0.954	0.944	0.918		35.96	34.803
							6.32	1.071	1.059	33.357	32.578		6.32	1.146	1.038	36.291	33.78										6.32	1.071	1.026	0.719	0.63	0.582		33.357	30.861	26.072	22.315	21.932			6.32	1.146	1.06	0.916	0.931	0.88		36.291	35.113
							6.34	1.08	1.018	33.666	32.877		6.34	1.131	1.065	36.626	34.096										6.34	1.08	1.011	0.725	0.636	0.585		33.666	31.15	26.289	22.502	22.107			6.34	1.131	1.09	0.944	0.99	0.88		36.626	35.425
							6.36	1.05	1.036	33.979	33.183		6.36	1.096	1.05	36.947	34.395										6.36	1.05	1.005	0.721	0.609	0.613		33.979	31.452	26.503	22.689	22.285			6.36	1.096	1.093	0.931	0.962	0.913		36.947	35.754
							6.38	1.065	1.053	34.293	33.483		6.38	1.13	1.086	37.281	34.714										6.38	1.065	0.984	0.714	0.629	0.58		34.293	31.747	26.721	22.876	22.467			6.38	1.13	1.063	0.948	0.998	0.93		37.281	36.058
							6.4	1.081	1.071	34.61	33.811		6.4	1.123	1.117	37.612	35.035										6.4	1.081	0.98	0.746	0.635	0.592		34.61	32.031	26.945	23.068	22.643			6.4	1.123	1.089	0.948	0.963	0.929		37.612	36.38
							6.42	1.071	1.067	34.932	34.131		6.42	1.101	1.113	37.944	35.367										6.42	1.071	0.993	0.725	0.612	0.626		34.932	32.333	27.172	23.254	22.83			6.42	1.101	1.11	0.956	0.968	0.913		37.944	36.709
							6.44	1.094	1.093	35.261	34.457		6.44	1.095	1.065	38.275	35.698										6.44	1.094	0.996	0.752	0.648	0.567		35.261	32.634	27.392	23.454	23.012			6.44	1.095	1.123	0.938	0.976	0.91		38.275	37.052
							6.46	1.091	1.07	35.591	34.779		6.46	1.122	1.084	38.612	36.02										6.46	1.091	1.029	0.763	0.645	0.592		35.591	32.937	27.631	23.654	23.195			6.46	1.122	1.093	0.941	0.927	0.915		38.612	37.382
							6.48	1.088	1.045	35.922	35.099		6.48	1.075	1.114	38.944	36.36										6.48	1.088	0.996	0.729	0.623	0.578		35.922	33.249	27.86	23.854	23.38			6.48	1.075	1.084	0.942	0.997	0.957		38.944	37.714
							6.5	1.107	1.055	36.26	35.429		6.5	1.082	1.065	39.278	36.688										6.5	1.107	0.973	0.752	0.616	0.574		36.26	33.539	28.091	24.048	23.558			6.5	1.082	1.096	0.988	0.972	0.932		39.278	38.049
							6.52	1.095	1.091	36.601	35.752		6.52	1.083	1.045	39.612	37.017										6.52	1.095	0.933	0.758	0.608	0.556		36.601	33.839	28.333	24.238	23.739			6.52	1.083	1.076	0.959	0.955	0.933		39.612	38.385
							6.54	1.085	1.085	36.937	36.094		6.54	1.074	1.086	39.944	37.345										6.54	1.085	1.011	0.734	0.625	0.577		36.937	34.136	28.565	24.438	23.916			6.54	1.074	1.083	0.934	0.995	0.91		39.944	38.716
							6.56	1.096	1.047	37.279	36.425		6.56	1.066	1.083	40.28	37.688										6.56	1.096	0.931	0.766	0.61	0.575		37.279	34.443	28.807	24.63	24.102			6.56	1.066	1.069	0.929	0.981	0.911		40.28	39.057
							6.58	1.095	1.049	37.622	36.749		6.58	1.059	1.056	40.613	38.021										6.58	1.095	0.935	0.734	0.615	0.596		37.622	34.734	29.047	24.831	24.286			6.58	1.059	1.097	0.963	0.965	0.905		40.613	39.398
							6.6	1.088	1.07	37.965	37.085		6.6	1.069	1.03	40.95	38.346										6.6	1.088	0.987	0.752	0.596	0.547		37.965	35.037	29.289	25.025	24.475			6.6	1.069	1.078	0.967	0.955	0.92		40.95	39.74
							6.62	1.1	1.019	38.318	37.426		6.62	1.037	1.077	41.281	38.689										6.62	1.1	0.969	0.739	0.602	0.582		38.318	35.344	29.531	25.223	24.657			6.62	1.037	1.072	0.93	0.959	0.907		41.281	40.077
							6.64	1.104	1.046	38.671	37.751		6.64	1.076	1.071	41.624	39.032										6.64	1.104	0.935	0.733	0.568	0.549		38.671	35.659	29.766	25.413	24.843			6.64	1.076	1.098	0.952	0.959	0.927		41.624	40.421
							6.66	1.105	1.053	39.029	38.088		6.66	1.051	1.02	41.964	39.363										6.66	1.105	0.907	0.742	0.567	0.561		39.029	35.951	30.012	25.598	25.027			6.66	1.051	1.08	0.932	0.933	0.908		41.964	40.771
							6.68	1.091	1.105	39.382	38.438		6.68	1.048	0.997	42.297	39.693										6.68	1.091	0.944	0.74	0.592	0.592		39.382	36.245	30.254	25.795	25.217			6.68	1.048	1.086	0.943	0.96	0.893		42.297	41.121
							6.7	1.117	1.077	39.743	38.787		6.7	1.014	1.029	42.637	40.019										6.7	1.117	0.961	0.741	0.622	0.58		39.743	36.561	30.496	25.992	25.414			6.7	1.014	1.069	0.953	0.939	0.925		42.637	41.475
							6.72	1.122	1.127	40.109	39.158		6.72	1.028	0.992	42.971	40.354										6.72	1.122	0.942	0.775	0.584	0.553		40.109	36.874	30.749	26.199	25.601			6.72	1.028	1.097	0.947	0.926	0.936		42.971	41.824
							6.74	1.085	1.078	40.475	39.517		6.74	1.027	1.019	43.309	40.681										6.74	1.085	0.896	0.721	0.569	0.555		40.475	37.17	31.01	26.388	25.786			6.74	1.027	1.059	0.945	0.99	0.938		43.309	42.184
							6.76	1.123	1.037	40.837	39.87		6.76	1.004	0.99	43.646	41.009										6.76	1.123	0.941	0.711	0.595	0.532		40.837	37.477	31.253	26.586	25.972			6.76	1.004	1.087	0.932	0.925	0.935		43.646	42.537
							6.78	1.12	1.029	41.212	40.2		6.78	1.021	1.021	43.987	41.351										6.78	1.12	0.911	0.734	0.574	0.548		41.212	37.788	31.495	26.787	26.157			6.78	1.021	1.092	0.953	0.902	0.931		43.987	42.896
							6.8	1.105	1.05	41.587	40.563		6.8	1	1	44.322	41.683										6.8	1.105	0.953	0.701	0.585	0.524		41.587	38.102	31.739	26.989	26.341			6.8	1	1.095	0.945	0.922	0.927		44.322	43.271
							6.82	1.103	1.03	41.956	40.907		6.82	0.988	1.05	44.657	42.026										6.82	1.103	0.897	0.722	0.571	0.566		41.956	38.415	31.992	27.188	26.532			6.82	0.988	1.055	0.986	0.917	0.939		44.657	43.633
							6.84	1.12	1.034	42.338	41.248		6.84	0.973	1.047	44.992	42.383										6.84	1.12	0.891	0.703	0.549	0.556		42.338	38.71	32.238	27.377	26.721			6.84	0.973	1.07	0.942	0.923	0.933		44.992	43.99
							6.86	1.128	1.079	42.722	41.618		6.86	0.984	1.022	45.329	42.732										6.86	1.128	0.952	0.737	0.594	0.552		42.722	39.032	32.488	27.59	26.924			6.86	0.984	1.071	0.941	0.939	0.921		45.329	44.352
							6.88	1.107	1.029	43.11	41.983		6.88	0.975	1.033	45.662	43.091										6.88	1.107	0.894	0.717	0.545	0.542		43.11	39.35	32.734	27.778	27.115			6.88	0.975	1.083	0.927	0.903	0.921		45.662	44.723
							6.9	1.119	1.061	43.49	42.34		6.9	0.957	1.058	45.999	43.455										6.9	1.119	0.901	0.712	0.567	0.555		43.49	39.659	32.994	27.977	27.306			6.9	0.957	1.076	0.959	0.956	0.916		45.999	45.094
							6.92	1.109	1.061	43.875	42.705		6.92	0.947	1.037	46.329	43.817										6.92	1.109	0.883	0.692	0.572	0.514		43.875	39.972	33.244	28.185	27.498			6.92	0.947	1.097	0.919	0.899	0.942		46.329	45.475
							6.94	1.1	1.055	44.261	43.071		6.94	0.947	1.035	46.657	44.176										6.94	1.1	0.925	0.707	0.536	0.523		44.261	40.281	33.494	28.382	27.682			6.94	0.947	1.096	0.922	0.935	0.931		46.657	45.854
							6.96	1.138	1.042	44.657	43.447		6.96	0.935	1.046	46.988	44.533										6.96	1.138	0.877	0.707	0.543	0.523		44.657	40.601	33.741	28.577	27.868			6.96	0.935	1.088	0.924	0.931	0.909		46.988	46.236
							6.98	1.102	1.074	45.054	43.814		6.98	0.938	1.027	47.323	44.907										6.98	1.102	0.867	0.689	0.556	0.538		45.054	40.909	33.997	28.774	28.06			6.98	0.938	1.103	0.955	0.91	0.917		47.323	46.626
							7	1.116	1.061	45.451	44.196		7	0.939	0.952	47.654	45.26										7	1.116	0.882	0.684	0.525	0.549		45.451	41.216	34.241	28.97	28.262			7	0.939	1.077	0.948	0.91	0.903		47.654	47.009
							7.02	1.109	1.024	45.847	44.579		7.02	0.93	1.041	47.985	45.617										7.02	1.109	0.919	0.686	0.563	0.541		45.847	41.535	34.492	29.174	28.457			7.02	0.93	1.096	0.935	0.895	0.914		47.985	47.397
							7.04	1.091	1.093	46.245	44.964		7.04	0.903	1.03	48.319	45.983										7.04	1.091	0.9	0.672	0.544	0.508		46.245	41.858	34.742	29.372	28.649			7.04	0.903	1.084	0.901	0.883	0.868		48.319	47.792
							7.06	1.106	1.009	46.641	45.335		7.06	0.925	0.986	48.646	46.357										7.06	1.106	0.854	0.649	0.546	0.524		46.641	42.183	34.99	29.572	28.841			7.06	0.925	1.114	0.93	0.941	0.915		48.646	48.178
							7.08	1.099	1.022	47.045	45.703		7.08	0.935	0.998	48.983	46.709										7.08	1.099	0.869	0.667	0.539	0.542		47.045	42.495	35.236	29.78	29.04			7.08	0.935	1.077	0.909	0.935	0.942		48.983	48.586
							7.1	1.089	1.048	47.439	46.08		7.1	0.927	1.003	49.327	47.07										7.1	1.089	0.87	0.658	0.524	0.509		47.439	42.815	35.479	29.976	29.237			7.1	0.927	1.082	0.929	0.901	0.937		49.327	48.985
							7.12	1.099	1.067	47.841	46.478		7.12	0.913	0.979	49.668	47.445										7.12	1.099	0.88	0.663	0.543	0.542		47.841	43.14	35.727	30.177	29.436			7.12	0.913	1.131	0.911	0.902	0.924		49.668	49.39
							7.14	1.092	1.038	48.247	46.853		7.14	0.916	1.013	50.002	47.816										7.14	1.092	0.87	0.669	0.524	0.53		48.247	43.46	35.978	30.378	29.64			7.14	0.916	1.097	0.945	0.928	0.928		50.002	49.8
							7.16	1.079	1.035	48.653	47.24		7.16	0.919	1.03	50.345	48.192										7.16	1.079	0.887	0.698	0.529	0.511		48.653	43.783	36.241	30.58	29.835			7.16	0.919	1.095	0.942	0.928	0.949		50.345	50.208
							7.18	1.089	1.023	49.062	47.622		7.18	0.908	0.961	50.681	48.558										7.18	1.089	0.858	0.65	0.55	0.537		49.062	44.111	36.497	30.792	30.042			7.18	0.908	1.105	0.957	0.919	0.934		50.681	50.621
							7.2	1.081	1.009	49.468	48.013		7.2	0.888	0.972	51.019	48.922										7.2	1.081	0.858	0.651	0.551	0.524		49.468	44.437	36.747	30.996	30.242			7.2	0.888	1.102	0.927	0.916	0.893		51.019	51.028
							7.22	1.097	1.079	49.878	48.415		7.22	0.906	1.032	51.361	49.297										7.22	1.097	0.883	0.66	0.532	0.528		49.878	44.761	36.996	31.208	30.443			7.22	0.906	1.1	0.959	0.911	0.903		51.361	51.451
							7.24	1.073	0.996	50.295	48.803		7.24	0.913	1.053	51.708	49.698										7.24	1.073	0.853	0.648	0.511	0.535		50.295	45.087	37.254	31.413	30.65			7.24	0.913	1.084	0.922	0.935	0.912		51.708	51.866
							7.26	1.087	0.989	50.707	49.17		7.26	0.925	1.033	52.06	50.094										7.26	1.087	0.904	0.65	0.519	0.512		50.707	45.424	37.51	31.617	30.857			7.26	0.925	1.086	0.929	0.925	0.928		52.06	52.273
							7.28	1.071	1.018	51.121	49.572		7.28	0.908	1.032	52.412	50.494										7.28	1.071	0.873	0.601	0.517	0.529		51.121	45.766	37.75	31.819	31.063			7.28	0.908	1.107	0.926	0.899	0.918		52.412	52.698
							7.3	1.082	1.015	51.541	49.951		7.3	0.914	1.033	52.766	50.897										7.3	1.082	0.871	0.66	0.518	0.533		51.541	46.109	38	32.02	31.271			7.3	0.914	1.118	0.946	0.954	0.909		52.766	53.126
							7.32	1.058	1.06	51.958	50.361		7.32	0.908	1.047	53.119	51.3										7.32	1.058	0.865	0.628	0.529	0.521		51.958	46.442	38.257	32.231	31.48			7.32	0.908	1.118	0.932	0.886	0.898		53.119	53.56
							7.34	1.087	1.047	52.375	50.783		7.34	0.928	1.006	53.48	51.695										7.34	1.087	0.863	0.64	0.528	0.508		52.375	46.785	38.511	32.441	31.69			7.34	0.928	1.103	0.954	0.932	0.929		53.48	53.992
							7.36	1.081	1.008	52.801	51.178		7.36	0.93	1.047	53.846	52.094										7.36	1.081	0.837	0.649	0.504	0.508		52.801	47.12	38.77	32.647	31.894			7.36	0.93	1.119	0.935	0.928	0.922		53.846	54.428
							7.38	1.091	1.026	53.23	51.575		7.38	0.932	1.064	54.211	52.508										7.38	1.091	0.891	0.646	0.536	0.527		53.23	47.457	39.029	32.863	32.102			7.38	0.932	1.127	0.952	0.933	0.904		54.211	54.873
							7.4	1.061	1.025	53.662	51.987		7.4	0.935	1.069	54.583	52.935										7.4	1.061	0.884	0.66	0.511	0.507		53.662	47.818	39.293	33.076	32.312			7.4	0.935	1.132	0.939	0.912	0.93		54.583	55.32
							7.42	1.07	1.041	54.084	52.398		7.42	0.924	1.033	54.955	53.357										7.42	1.07	0.883	0.637	0.556	0.506		54.084	48.161	39.56	33.291	32.521			7.42	0.924	1.118	0.946	0.927	0.922		54.955	55.771
							7.44	1.05	1.041	54.513	52.818		7.44	0.946	1.017	55.329	53.765										7.44	1.05	0.866	0.661	0.512	0.538		54.513	48.513	39.824	33.513	32.731			7.44	0.946	1.09	0.905	0.925	0.935		55.329	56.217
							7.46	1.071	1.031	54.936	53.241		7.46	0.944	1.065	55.713	54.193										7.46	1.071	0.859	0.667	0.505	0.519		54.936	48.863	40.097	33.721	32.955			7.46	0.944	1.113	0.945	0.919	0.951		55.713	56.656
							7.48	1.07	0.991	55.375	53.646		7.48	0.957	1.055	56.095	54.616										7.48	1.07	0.879	0.651	0.515	0.491		55.375	49.22	40.375	33.933	33.16			7.48	0.957	1.138	0.929	0.936	0.923		56.095	57.113
							7.5	1.076	0.994	55.811	54.056		7.5	0.938	1.069	56.485	55.049										7.5	1.076	0.88	0.645	0.535	0.5		55.811	49.573	40.645	34.152	33.371			7.5	0.938	1.095	0.971	0.946	0.898		56.485	57.561
							7.52	1.052	1.028	56.248	54.462		7.52	0.949	1.048	56.871	55.483										7.52	1.052	0.875	0.652	0.521	0.516		56.248	49.935	40.92	34.377	33.586			7.52	0.949	1.135	0.953	0.937	0.957		56.871	58.028
							7.54	1.077	0.989	56.693	54.881		7.54	0.975	1.035	57.267	55.906										7.54	1.077	0.871	0.622	0.507	0.534		56.693	50.294	41.184	34.593	33.803			7.54	0.975	1.118	0.952	0.947	0.914		57.267	58.489
							7.56	1.071	1.02	57.139	55.306		7.56	0.969	1.061	57.671	56.342										7.56	1.071	0.88	0.645	0.511	0.529		57.139	50.654	41.457	34.807	34.033			7.56	0.969	1.15	0.947	0.938	0.917		57.671	58.963
							7.58	1.073	1.011	57.584	55.717		7.58	0.971	1.036	58.073	56.781										7.58	1.073	0.862	0.668	0.515	0.5		57.584	51.021	41.727	35.023	34.249			7.58	0.971	1.131	0.93	0.941	0.919		58.073	59.435
							7.6	1.035	0.985	58.026	56.142		7.6	0.98	1.055	58.482	57.224										7.6	1.035	0.888	0.65	0.519	0.503		58.026	51.391	42.009	35.256	34.466			7.6	0.98	1.111	0.951	0.953	0.936		58.482	59.908
							7.62	1.04	1.035	58.462	56.573		7.62	0.973	1.11	58.892	57.68										7.62	1.04	0.896	0.646	0.531	0.521		58.462	51.76	42.293	35.478	34.683			7.62	0.973	1.102	0.944	0.956	0.923		58.892	60.374
							7.64	1.04	1.006	58.903	56.989		7.64	0.999	1.09	59.314	58.143										7.64	1.04	0.872	0.656	0.533	0.498		58.903	52.133	42.575	35.71	34.914			7.64	0.999	1.101	0.93	0.947	0.917		59.314	60.836
							7.66	1.051	1.026	59.349	57.431		7.66	0.99	1.049	59.733	58.595										7.66	1.051	0.884	0.674	0.508	0.485		59.349	52.508	42.861	35.934	35.126			7.66	0.99	1.14	0.923	0.927	0.924		59.733	61.317
							7.68	1.05	0.986	59.797	57.852		7.68	1.002	1.079	60.164	59.052										7.68	1.05	0.912	0.644	0.511	0.524		59.797	52.892	43.152	36.155	35.339			7.68	1.002	1.118	0.921	0.949	0.886		60.164	61.796
							7.7	1.035	1.015	60.244	58.289		7.7	1.003	1.093	60.594	59.509										7.7	1.035	0.902	0.636	0.502	0.509		60.244	53.287	43.43	36.383	35.572			7.7	1.003	1.108	0.944	0.937	0.908		60.594	62.279
							7.72	1.064	1.037	60.701	58.732		7.72	1.011	1.08	61.023	59.992										7.72	1.064	0.902	0.653	0.51	0.51		60.701	53.675	43.711	36.606	35.793			7.72	1.011	1.073	0.942	0.996	0.931		61.023	62.745
							7.74	1.031	0.991	61.155	59.17		7.74	1.003	1.096	61.467	60.46										7.74	1.031	0.887	0.638	0.525	0.509		61.155	54.063	44.002	36.832	36.021			7.74	1.003	1.081	0.93	0.948	0.928		61.467	63.214
							7.76	1.017	1.008	61.607	59.616		7.76	1.029	1.087	61.917	60.939										7.76	1.017	0.894	0.668	0.52	0.516		61.607	54.454	44.294	37.07	36.254			7.76	1.029	1.077	0.961	0.956	0.94		61.917	63.686
							7.78	1.041	1.007	62.056	60.05		7.78	1.009	1.09	62.36	61.415										7.78	1.041	0.869	0.67	0.532	0.52		62.056	54.839	44.601	37.305	36.486			7.78	1.009	1.095	0.921	0.965	0.907		62.36	64.157
							7.8	1.044	1.019	62.521	60.501		7.8	1.017	1.108	62.806	61.904										7.8	1.044	0.891	0.658	0.512	0.52		62.521	55.225	44.892	37.541	36.719			7.8	1.017	1.076	0.933	0.941	0.881		62.806	64.637
							7.82	1.043	0.996	62.982	60.946		7.82	1.009	1.119	63.256	62.389										7.82	1.043	0.911	0.68	0.53	0.532		62.982	55.628	45.193	37.78	36.955			7.82	1.009	1.095	0.946	0.962	0.913		63.256	65.122
							7.84	1.043	1.007	63.448	61.395		7.84	1.024	1.101	63.716	62.878										7.84	1.043	0.881	0.671	0.53	0.502		63.448	56.026	45.5	38.022	37.189			7.84	1.024	1.104	0.933	0.959	0.91		63.716	65.609
							7.86	1.038	1.027	63.913	61.852		7.86	1.032	1.095	64.17	63.375										7.86	1.038	0.903	0.672	0.545	0.508		63.913	56.43	45.811	38.268	37.428			7.86	1.032	1.075	0.934	0.954	0.902		64.17	66.094
							7.88	1.034	1.031	64.384	62.31		7.88	1.026	1.103	64.634	63.876										7.88	1.034	0.899	0.662	0.51	0.534		64.384	56.83	46.12	38.505	37.665			7.88	1.026	1.09	0.959	0.941	0.907		64.634	66.579
							7.9	1.033	1.053	64.85	62.775		7.9	1.032	1.073	65.101	64.364										7.9	1.033	0.899	0.656	0.535	0.546		64.85	57.239	46.424	38.751	37.917			7.9	1.032	1.069	0.937	0.94	0.907		65.101	67.074
							7.92	1.047	1.003	65.329	63.25		7.92	1.036	1.115	65.572	64.864										7.92	1.047	0.906	0.694	0.515	0.545		65.329	57.65	46.736	38.997	38.17			7.92	1.036	1.141	0.932	0.986	0.913		65.572	67.574
							7.94	1.048	1.032	65.803	63.711		7.94	1.041	1.06	66.043	65.363										7.94	1.048	0.885	0.697	0.528	0.541		65.803	58.059	47.065	39.24	38.425			7.94	1.041	1.069	0.905	0.949	0.929		66.043	68.073
							7.96	1.044	1.039	66.29	64.203		7.96	1.039	1.105	66.524	65.869										7.96	1.044	0.92	0.688	0.516	0.558		66.29	58.474	47.381	39.49	38.689			7.96	1.039	1.066	0.909	0.949	0.919		66.524	68.569
							7.98	1.035	1.075	66.767	64.675		7.98	1.058	1.131	67.01	66.384										7.98	1.035	0.905	0.679	0.52	0.544		66.767	58.89	47.703	39.735	38.947			7.98	1.058	1.056	0.943	0.945	0.905		67.01	69.065
							8	1.045	1.018	67.254	65.166		8	1.04	1.059	67.497	66.882										8	1.045	0.891	0.716	0.537	0.56		67.254	59.314	48.039	39.991	39.21			8	1.04	1.071	0.933	0.945	0.916		67.497	69.551
							8.02	1.048	0.998	67.74	65.636		8.02	1.046	1.068	67.978	67.377										8.02	1.048	0.921	0.709	0.543	0.561		67.74	59.727	48.382	40.248	39.474			8.02	1.046	1.064	0.917	0.948	0.898		67.978	70.054
							8.04	1.064	1.046	68.239	66.109		8.04	1.046	1.106	68.475	67.882										8.04	1.064	0.923	0.696	0.513	0.564		68.239	60.166	48.714	40.497	39.743			8.04	1.046	1.043	0.91	0.96	0.891		68.475	70.548
							8.06	1.057	0.998	68.737	66.596		8.06	1.05	1.079	68.971	68.392										8.06	1.057	0.898	0.723	0.527	0.577		68.737	60.589	49.058	40.756	40.025			8.06	1.05	1.069	0.906	0.943	0.915		68.971	71.037
							8.08	1.043	1.013	69.234	67.077		8.08	1.058	1.078	69.463	68.906										8.08	1.043	0.909	0.719	0.55	0.546		69.234	61.016	49.403	41.01	40.291			8.08	1.058	1.052	0.895	0.964	0.915		69.463	71.543
							8.1	1.061	1.008	69.734	67.546		8.1	1.059	1.095	69.977	69.423										8.1	1.061	0.935	0.684	0.539	0.549		69.734	61.465	49.753	41.277	40.558			8.1	1.059	1.081	0.886	0.935	0.897		69.977	72.053
							8.12	1.077	1.049	70.246	68.035		8.12	1.012	1.054	70.464	69.941										8.12	1.077	0.916	0.72	0.521	0.589		70.246	61.91	50.09	41.536	40.843			8.12	1.012	1.039	0.933	0.948	0.869		70.464	72.552
							8.14	1.073	1.034	70.763	68.535		8.14	1.027	1.079	70.957	70.455										8.14	1.073	0.93	0.709	0.549	0.566		70.763	62.348	50.441	41.794	41.125			8.14	1.027	1.058	0.903	0.955	0.919		70.957	73.066
							8.16	1.079	1.038	71.286	69.048		8.16	1.036	1.09	71.452	70.972										8.16	1.079	0.93	0.688	0.552	0.575		71.286	62.803	50.788	42.074	41.41			8.16	1.036	1.031	0.91	0.943	0.881		71.452	73.563
							8.18	1.083	1.048	71.808	69.555		8.18	1.058	1.084	71.966	71.5										8.18	1.083	0.934	0.7	0.553	0.576		71.808	63.248	51.127	42.352	41.694			8.18	1.058	1.059	0.893	0.949	0.907		71.966	74.072
							8.2	1.09	1.074	72.348	70.077		8.2	1.028	1.112	72.473	72.042										8.2	1.09	0.922	0.683	0.546	0.577		72.348	63.706	51.475	42.624	41.987			8.2	1.028	1.059	0.892	0.941	0.883		72.473	74.593
							8.22	1.083	1.026	72.875	70.587		8.22	1.043	1.087	72.983	72.583										8.22	1.083	0.93	0.725	0.552	0.556		72.875	64.157	51.826	42.896	42.268			8.22	1.043	1.029	0.881	0.945	0.896		72.983	75.098
							8.24	1.082	1.034	73.409	71.089		8.24	1.021	1.039	73.496	73.107										8.24	1.082	0.909	0.717	0.537	0.55		73.409	64.616	52.199	43.175	42.543			8.24	1.021	1.062	0.877	0.992	0.88		73.496	75.612
							8.26	1.074	1.071	73.944	71.606		8.26	1.041	1.093	74	73.629										8.26	1.074	0.935	0.713	0.552	0.572		73.944	65.066	52.556	43.447	42.833			8.26	1.041	1.044	0.885	0.916	0.879		74	76.135
							8.28	1.083	1.038	74.48	72.139		8.28	1.017	1.057	74.517	74.16										8.28	1.083	0.92	0.719	0.563	0.558		74.48	65.526	52.914	43.729	43.116			8.28	1.017	1.041	0.926	0.934	0.903		74.517	76.65
							8.3	1.103	1.032	75.027	72.652		8.3	1.022	1.068	75.022	74.691										8.3	1.103	0.93	0.714	0.548	0.568		75.027	65.991	53.285	44.016	43.401			8.3	1.022	1.055	0.92	0.948	0.894		75.022	77.185
							8.32	1.079	1.083	75.57	73.179		8.32	1.013	1.102	75.533	75.236										8.32	1.079	0.936	0.71	0.574	0.566		75.57	66.457	53.64	44.306	43.698			8.32	1.013	0.999	0.899	0.954	0.892		75.533	77.689
							8.34	1.101	0.989	76.126	73.709		8.34	1.019	1.1	76.047	75.787										8.34	1.101	0.96	0.696	0.559	0.594		76.126	66.932	54.005	44.599	43.996			8.34	1.019	0.998	0.898	0.927	0.88		76.047	78.2
							8.36	1.077	1.049	76.68	74.218		8.36	1.023	1.05	76.561	76.333										8.36	1.077	0.928	0.701	0.572	0.598		76.68	67.417	54.373	44.897	44.304			8.36	1.023	1.037	0.908	0.937	0.846		76.561	78.705
							8.38	1.076	1.022	77.23	74.755		8.38	1.019	1.059	77.083	76.871										8.38	1.076	0.94	0.694	0.558	0.577		77.23	67.887	54.735	45.188	44.61			8.38	1.019	1.044	0.874	0.973	0.872		77.083	79.24
							8.4	1.082	1.052	77.781	75.28		8.4	1.009	1.095	77.605	77.425										8.4	1.082	0.944	0.702	0.576	0.555		77.781	68.376	55.095	45.488	44.909			8.4	1.009	1.012	0.888	0.922	0.871		77.605	79.769
							8.42	1.092	0.99	78.336	75.804		8.42	1.01	1.088	78.122	77.994										8.42	1.092	0.934	0.71	0.534	0.553		78.336	68.857	55.468	45.779	45.203			8.42	1.01	1.028	0.894	0.938	0.873		78.122	80.292
							8.44	1.084	1.04	78.903	76.336		8.44	1.001	1.057	78.642	78.544										8.44	1.084	0.946	0.686	0.563	0.574		78.903	69.342	55.841	46.064	45.503			8.44	1.001	1.022	0.877	0.939	0.881		78.642	80.826
							8.46	1.086	1.01	79.469	76.866		8.46	1.023	1.059	79.169	79.083										8.46	1.086	0.931	0.7	0.552	0.552		79.469	69.833	56.21	46.363	45.794			8.46	1.023	1.005	0.907	0.941	0.867		79.169	81.347
							8.48	1.1	1.017	80.035	77.392		8.48	0.988	1.083	79.689	79.644										8.48	1.1	0.93	0.669	0.559	0.547		80.035	70.315	56.567	46.662	46.09			8.48	0.988	0.998	0.905	0.94	0.896		79.689	81.869
							8.5	1.106	1.012	80.614	77.931		8.5	1.007	1.048	80.213	80.211										8.5	1.106	0.948	0.681	0.549	0.571		80.614	70.81	56.933	46.957	46.391			8.5	1.007	1.015	0.878	0.961	0.873		80.213	82.387
							8.52	1.089	1.029	81.198	78.467		8.52	1.015	1.079	80.751	80.768										8.52	1.089	0.948	0.693	0.565	0.566		81.198	71.304	57.301	47.266	46.697			8.52	1.015	1.022	0.894	0.932	0.885		80.751	82.928
							8.54	1.095	1.003	81.779	79.014		8.54	1.007	1.027	81.286	81.325										8.54	1.095	0.951	0.685	0.568	0.559		81.779	71.805	57.669	47.567	47.001			8.54	1.007	1.029	0.886	0.923	0.891		81.286	83.477
							8.56	1.09	1.026	82.362	79.541		8.56	0.991	1.093	81.817	81.882										8.56	1.09	0.945	0.698	0.551	0.559		82.362	72.315	58.05	47.877	47.306			8.56	0.991	0.992	0.882	0.935	0.878		81.817	84.003
							8.58	1.098	1.068	82.943	80.105		8.58	0.983	1.052	82.345	82.446										8.58	1.098	0.944	0.688	0.543	0.547		82.943	72.816	58.426	48.174	47.603			8.58	0.983	1.028	0.894	0.921	0.854		82.345	84.546
							8.6	1.084	1.025	83.529	80.663		8.6	0.987	1.022	82.874	83.004										8.6	1.084	0.938	0.691	0.549	0.56		83.529	73.323	58.801	48.469	47.912			8.6	0.987	1.021	0.895	0.937	0.876		82.874	85.097
							8.62	1.092	1.028	84.114	81.219		8.62	0.99	1.11	83.407	83.601										8.62	1.092	0.955	0.706	0.557	0.557		84.114	73.824	59.188	48.78	48.221			8.62	0.99	0.999	0.866	0.921	0.846		83.407	85.643
							8.64	1.083	1.079	84.707	81.791		8.64	0.984	1.04	83.941	84.181										8.64	1.083	0.93	0.677	0.559	0.529		84.707	74.348	59.573	49.086	48.525			8.64	0.984	1.036	0.877	0.897	0.876		83.941	86.194
							8.66	1.087	1.033	85.3	82.368		8.66	0.987	1.028	84.474	84.738										8.66	1.087	0.93	0.7	0.577	0.538		85.3	74.852	59.95	49.403	48.824			8.66	0.987	1.024	0.863	0.911	0.884		84.474	86.75
							8.68	1.103	1.062	85.899	82.935		8.68	0.978	1.085	85.019	85.311										8.68	1.103	0.925	0.702	0.555	0.571		85.899	75.351	60.346	49.73	49.129			8.68	0.978	1.002	0.9	0.916	0.861		85.019	87.303
							8.7	1.096	1.075	86.506	83.522		8.7	0.988	1.068	85.557	85.889										8.7	1.096	0.929	0.675	0.547	0.55		86.506	75.861	60.73	50.029	49.447			8.7	0.988	1.006	0.885	0.929	0.862		85.557	87.857
							8.72	1.084	1.028	87.101	84.103		8.72	0.953	1.062	86.09	86.482										8.72	1.084	0.925	0.703	0.536	0.536		87.101	76.38	61.118	50.333	49.755			8.72	0.953	1.011	0.861	0.901	0.837		86.09	88.418
							8.74	1.101	1.031	87.714	84.669		8.74	0.963	1.06	86.619	87.073										8.74	1.101	0.932	0.721	0.554	0.538		87.714	76.893	61.522	50.649	50.054			8.74	0.963	1.01	0.881	0.914	0.859		86.619	88.977
							8.76	1.088	1.048	88.32	85.251		8.76	0.977	1.059	87.164	87.659										8.76	1.088	0.944	0.691	0.546	0.523		88.32	77.413	61.921	50.959	50.367			8.76	0.977	1.017	0.9	0.939	0.866		87.164	89.54
							8.78	1.086	1.005	88.928	85.824		8.78	0.982	1.068	87.711	88.249										8.78	1.086	0.936	0.713	0.547	0.533		88.928	77.948	62.322	51.276	50.662			8.78	0.982	0.986	0.893	0.888	0.862		87.711	90.089
							8.8	1.086	1.03	89.536	86.407		8.8	0.968	1.031	88.255	88.842										8.8	1.086	0.909	0.694	0.533	0.524		89.536	78.453	62.733	51.584	50.963			8.8	0.968	1.024	0.882	0.926	0.834		88.255	90.66
							8.82	1.091	1.031	90.159	86.982		8.82	0.968	1.031	88.804	89.435										8.82	1.091	0.917	0.703	0.537	0.548		90.159	78.976	63.133	51.893	51.276			8.82	0.968	0.991	0.907	0.916	0.848		88.804	91.231
							8.84	1.092	1.003	90.776	87.55		8.84	0.97	1.051	89.35	90.018										8.84	1.092	0.92	0.689	0.535	0.55		90.776	79.489	63.535	52.207	51.6			8.84	0.97	1.035	0.872	0.91	0.864		89.35	91.804
							8.86	1.081	1.039	91.397	88.138		8.86	0.961	1.023	89.9	90.605										8.86	1.081	0.92	0.709	0.543	0.541		91.397	80.012	63.942	52.518	51.919			8.86	0.961	1.006	0.884	0.898	0.848		89.9	92.386
							8.88	1.085	0.996	92.013	88.718		8.88	0.966	1.033	90.456	91.194										8.88	1.085	0.903	0.694	0.534	0.53		92.013	80.539	64.344	52.84	52.232			8.88	0.966	0.99	0.854	0.919	0.848		90.456	92.955
							8.9	1.091	1.035	92.644	89.3		8.9	0.961	1.049	91.009	91.792										8.9	1.091	0.932	0.686	0.53	0.54		92.644	81.061	64.753	53.157	52.546			8.9	0.961	0.987	0.908	0.884	0.846		91.009	93.521
							8.92	1.099	1.035	93.278	89.898		8.92	0.956	1.042	91.563	92.397										8.92	1.099	0.916	0.691	0.539	0.535		93.278	81.601	65.165	53.475	52.866			8.92	0.956	0.994	0.869	0.921	0.869		91.563	94.093
							8.94	1.069	1.021	93.908	90.502		8.94	0.961	1.084	92.118	93.02										8.94	1.069	0.912	0.698	0.542	0.533		93.908	82.129	65.574	53.792	53.184			8.94	0.961	1.028	0.843	0.933	0.9		92.118	94.681
							8.96	1.089	1.033	94.535	91.097		8.96	0.96	1.061	92.68	93.635										8.96	1.089	0.894	0.669	0.536	0.543		94.535	82.655	65.986	54.106	53.502			8.96	0.96	1.027	0.919	0.928	0.86		92.68	95.278
							8.98	1.088	1.023	95.174	91.692		8.98	0.944	1.041	93.233	94.255										8.98	1.088	0.916	0.701	0.517	0.536		95.174	83.191	66.392	54.43	53.827			8.98	0.944	1.027	0.879	0.927	0.858		93.233	95.876
							9	1.092	1.012	95.816	92.292		9	0.963	1.051	93.798	94.862										9	1.092	0.901	0.697	0.525	0.54		95.816	83.722	66.805	54.743	54.149			9	0.963	1.031	0.858	0.915	0.865		93.798	96.483
							9.02	1.081	1.026	96.455	92.891		9.02	0.951	1.044	94.36	95.482										9.02	1.081	0.894	0.683	0.542	0.53		96.455	84.248	67.219	55.064	54.478			9.02	0.951	0.991	0.895	0.892	0.866		94.36	97.076
							9.04	1.102	1.049	97.104	93.517		9.04	0.958	1.026	94.928	96.106										9.04	1.102	0.901	0.672	0.545	0.529		97.104	84.788	67.637	55.397	54.798			9.04	0.958	1.028	0.882	0.918	0.864		94.928	97.677
							9.06	1.084	1.033	97.755	94.125		9.06	0.985	1.045	95.508	96.716										9.06	1.084	0.891	0.667	0.513	0.54		97.755	85.319	68.041	55.72	55.12			9.06	0.985	1.022	0.871	0.921	0.855		95.508	98.28
							9.08	1.071	1.015	98.4	94.747		9.08	0.968	1.052	96.093	97.343										9.08	1.071	0.92	0.67	0.535	0.54		98.4	85.86	68.455	56.036	55.451			9.08	0.968	1.032	0.868	0.893	0.881		96.093	98.891
							9.1	1.06	1.025	99.044	95.357		9.1	0.962	1.074	96.671	97.971										9.1	1.06	0.903	0.695	0.525	0.538		99.044	86.407	68.867	56.362	55.785			9.1	0.962	1.015	0.87	0.898	0.858		96.671	99.508
							9.12	1.076	1.019	99.691	95.977		9.12	0.973	1.049	97.259	98.614										9.12	1.076	0.883	0.668	0.513	0.515		99.691	86.949	69.29	56.689	56.108			9.12	0.973	1.005	0.865	0.932	0.833		97.259	100.121
							9.14	1.072	1.049	100.339	96.593		9.14	0.966	1.06	97.848	99.25										9.14	1.072	0.88	0.678	0.532	0.55		100.339	87.479	69.708	57.011	56.447			9.14	0.966	1.006	0.883	0.927	0.86		97.848	100.736
							9.16	1.067	1.044	100.995	97.231		9.16	0.958	1.057	98.429	99.906										9.16	1.067	0.868	0.67	0.529	0.509		100.995	88.022	70.124	57.343	56.769			9.16	0.958	0.992	0.898	0.903	0.863		98.429	101.346
							9.18	1.068	1.046	101.645	97.88		9.18	0.964	1.037	99.019	100.544										9.18	1.068	0.888	0.685	0.516	0.519		101.645	88.551	70.545	57.664	57.089			9.18	0.964	1.003	0.868	0.907	0.836		99.019	101.947
							9.2	1.054	1.042	102.302	98.515		9.2	0.973	1.012	99.614	101.164										9.2	1.054	0.874	0.665	0.523	0.537		102.302	89.091	70.977	57.989	57.422			9.2	0.973	1.011	0.87	0.908	0.876		99.614	102.569
							9.22	1.062	0.983	102.95	99.139		9.22	0.949	1.049	100.207	101.804										9.22	1.062	0.883	0.666	0.524	0.535		102.95	89.631	71.393	58.323	57.758			9.22	0.949	1.027	0.897	0.928	0.861		100.207	103.196
							9.24	1.047	1.027	103.611	99.774		9.24	0.935	1.03	100.792	102.437										9.24	1.047	0.871	0.651	0.505	0.527		103.611	90.184	71.809	58.66	58.094			9.24	0.935	1.017	0.854	0.912	0.855		100.792	103.828
							9.26	1.041	1.04	104.259	100.412		9.26	0.943	1.056	101.375	103.092										9.26	1.041	0.883	0.691	0.52	0.533		104.259	90.718	72.236	58.977	58.441			9.26	0.943	1.022	0.872	0.905	0.875		101.375	104.462
							9.28	1.056	1.007	104.912	101.048		9.28	0.95	1.046	101.972	103.753										9.28	1.056	0.87	0.665	0.509	0.528		104.912	91.269	72.67	59.313	58.775			9.28	0.95	1.02	0.873	0.912	0.827		101.972	105.093
							9.3	1.052	1.043	105.573	101.697		9.3	0.958	1.026	102.567	104.396										9.3	1.052	0.852	0.681	0.519	0.527		105.573	91.81	73.098	59.639	59.116			9.3	0.958	1.021	0.876	0.909	0.831		102.567	105.737
							9.32	1.059	0.992	106.243	102.331		9.32	0.952	1.031	103.168	105.048										9.32	1.059	0.863	0.657	0.51	0.524		106.243	92.343	73.537	59.975	59.456			9.32	0.952	1.027	0.849	0.908	0.851		103.168	106.381
							9.34	1.072	1.025	106.92	102.975		9.34	0.957	1.057	103.775	105.704										9.34	1.072	0.873	0.653	0.518	0.518		106.92	92.898	73.958	60.302	59.792			9.34	0.957	1.011	0.899	0.91	0.856		103.775	107.022
							9.36	1.053	1.021	107.595	103.625		9.36	0.958	1.041	104.381	106.37										9.36	1.053	0.867	0.646	0.495	0.536		107.595	93.45	74.373	60.634	60.136			9.36	0.958	1.029	0.859	0.912	0.844		104.381	107.673
							9.38	1.042	1.024	108.267	104.278		9.38	0.961	1.017	105.001	107.034										9.38	1.042	0.855	0.677	0.523	0.538		108.267	94	74.803	60.97	60.484			9.38	0.961	1.008	0.884	0.868	0.836		105.001	108.321
							9.4	1.051	1.003	108.935	104.925		9.4	0.956	1.055	105.612	107.695										9.4	1.051	0.847	0.638	0.508	0.526		108.935	94.544	75.24	61.308	60.831			9.4	0.956	1.056	0.878	0.92	0.852		105.612	108.99
							9.42	1.032	1.011	109.612	105.573		9.42	0.955	1.068	106.229	108.38										9.42	1.032	0.866	0.646	0.516	0.524		109.612	95.098	75.663	61.641	61.181			9.42	0.955	1.02	0.87	0.921	0.871		106.229	109.654
							9.44	1.041	1	110.283	106.216		9.44	0.966	1.062	106.85	109.066										9.44	1.041	0.867	0.666	0.515	0.517		110.283	95.659	76.093	61.989	61.517			9.44	0.966	1.018	0.873	0.921	0.847		106.85	110.308
							9.46	1.036	1.014	110.95	106.879		9.46	0.952	1.048	107.473	109.746										9.46	1.036	0.878	0.666	0.514	0.51		110.95	96.229	76.539	62.325	61.868			9.46	0.952	1.035	0.868	0.903	0.853		107.473	110.976
							9.48	1.032	1.023	111.634	107.535		9.48	0.963	1.046	108.094	110.425										9.48	1.032	0.872	0.655	0.517	0.535		111.634	96.801	76.977	62.665	62.21			9.48	0.963	1.056	0.856	0.925	0.853		108.094	111.658
							9.5	1.049	0.996	112.311	108.201		9.5	0.951	1.083	108.721	111.137										9.5	1.049	0.87	0.649	0.511	0.536		112.311	97.364	77.417	63.016	62.576			9.5	0.951	1.078	0.852	0.934	0.851		108.721	112.356
							9.52	1.044	1.027	113.001	108.864		9.52	0.96	1.028	109.353	111.834										9.52	1.044	0.857	0.647	0.506	0.526		113.001	97.933	77.847	63.365	62.932			9.52	0.96	1.021	0.856	0.915	0.881		109.353	113.047
							9.54	1.021	0.992	113.686	109.542		9.54	0.967	1.054	109.989	112.508										9.54	1.021	0.845	0.645	0.515	0.537		113.686	98.494	78.286	63.709	63.292			9.54	0.967	1.022	0.876	0.909	0.852		109.989	113.722
							9.56	1.048	1.016	114.372	110.202		9.56	0.982	1.05	110.626	113.211										9.56	1.048	0.863	0.661	0.499	0.525		114.372	99.061	78.726	64.05	63.654			9.56	0.982	1.053	0.873	0.916	0.874		110.626	114.404
							9.58	1.049	1.012	115.072	110.873		9.58	0.954	1.044	111.28	113.901										9.58	1.049	0.869	0.644	0.508	0.535		115.072	99.639	79.175	64.396	64.016			9.58	0.954	1.069	0.863	0.942	0.856		111.28	115.111
							9.6	1.045	0.971	115.774	111.53		9.6	0.966	1.03	111.921	114.6										9.6	1.045	0.87	0.634	0.518	0.517		115.774	100.225	79.606	64.751	64.382			9.6	0.966	1.041	0.885	0.911	0.884		111.921	115.815
							9.62	1.031	0.994	116.475	112.197		9.62	0.954	0.996	112.567	115.28										9.62	1.031	0.846	0.644	0.512	0.536		116.475	100.797	80.043	65.104	64.741			9.62	0.954	1.037	0.894	0.922	0.855		112.567	116.517
							9.64	1.041	0.992	117.176	112.863		9.64	0.958	1.014	113.21	115.966										9.64	1.041	0.843	0.648	0.501	0.514		117.176	101.372	80.489	65.452	65.097			9.64	0.958	1.055	0.873	0.919	0.853		113.21	117.225
							9.66	1.033	1.01	117.874	113.554		9.66	0.993	1.029	113.873	116.649										9.66	1.033	0.838	0.643	0.501	0.521		117.874	101.942	80.939	65.798	65.453			9.66	0.993	1.057	0.871	0.93	0.86		113.873	117.936
							9.68	1.024	1.022	118.574	114.228		9.68	0.96	1.044	114.533	117.347										9.68	1.024	0.857	0.647	0.505	0.527		118.574	102.512	81.382	66.15	65.822			9.68	0.96	1.042	0.867	0.916	0.878		114.533	118.651
							9.7	1.044	1.036	119.282	114.949		9.7	0.98	1.051	115.201	118.058										9.7	1.044	0.852	0.642	0.501	0.509		119.282	103.103	81.833	66.497	66.189			9.7	0.98	1.029	0.858	0.916	0.876		115.201	119.37
							9.72	1.027	0.964	119.991	115.625		9.72	0.968	1.013	115.869	118.772										9.72	1.027	0.842	0.638	0.52	0.513		119.991	103.683	82.276	66.862	66.542			9.72	0.968	1.049	0.88	0.927	0.884		115.869	120.075
							9.74	1.022	0.989	120.701	116.295		9.74	0.95	1.05	116.534	119.484										9.74	1.022	0.862	0.632	0.505	0.518		120.701	104.263	82.726	67.218	66.906			9.74	0.95	1.067	0.888	0.923	0.86		116.534	120.796
							9.76	1.014	0.993	121.403	116.969		9.76	0.951	1.063	117.18	120.208										9.76	1.014	0.839	0.651	0.51	0.512		121.403	104.854	83.177	67.575	67.27			9.76	0.951	1.053	0.888	0.903	0.879		117.18	121.526
							9.78	1.027	0.992	122.114	117.658		9.78	0.966	1.021	117.848	120.933										9.78	1.027	0.856	0.632	0.511	0.531		122.114	105.446	83.635	67.942	67.648			9.78	0.966	1.052	0.867	0.91	0.851		117.848	122.263
							9.8	1.025	0.999	122.83	118.374		9.8	0.951	1.047	118.523	121.654										9.8	1.025	0.815	0.648	0.502	0.516		122.83	106.03	84.091	68.303	68.015			9.8	0.951	1.053	0.866	0.915	0.864		118.523	122.987
							9.82	1.024	0.992	123.545	119.055		9.82	0.95	1.034	119.18	122.388										9.82	1.024	0.853	0.628	0.51	0.54		123.545	106.609	84.547	68.666	68.396			9.82	0.95	1.054	0.88	0.933	0.869		119.18	123.732
							9.84	1.036	0.985	124.271	119.761		9.84	0.949	1.046	119.853	123.111										9.84	1.036	0.847	0.635	0.514	0.519		124.271	107.207	85.005	69.043	68.777			9.84	0.949	1.064	0.869	0.927	0.858		119.853	124.465
							9.86	1.032	0.986	125.001	120.461		9.86	0.949	1.048	120.526	123.846										9.86	1.032	0.831	0.647	0.507	0.517		125.001	107.796	85.466	69.411	69.15			9.86	0.949	1.061	0.885	0.915	0.853		120.526	125.224
							9.88	1.041	1	125.735	121.151		9.88	0.951	1.001	121.193	124.58										9.88	1.041	0.842	0.63	0.486	0.503		125.735	108.389	85.922	69.766	69.525			9.88	0.951	1.021	0.882	0.926	0.866		121.193	125.947
							9.9	1.034	0.985	126.474	121.872		9.9	0.954	1.032	121.874	125.304										9.9	1.034	0.839	0.637	0.522	0.513		126.474	108.987	86.381	70.134	69.895			9.9	0.954	1.051	0.859	0.906	0.866		121.874	126.688
							9.92	1.036	1.038	127.215	122.577		9.92	0.95	1.027	122.554	126.034										9.92	1.036	0.838	0.63	0.507	0.513		127.215	109.586	86.846	70.508	70.266			9.92	0.95	1.046	0.891	0.896	0.866		122.554	127.448
							9.94	1.035	1.007	127.965	123.32		9.94	0.952	1.038	123.234	126.757										9.94	1.035	0.837	0.663	0.494	0.519		127.965	110.184	87.325	70.878	70.643			9.94	0.952	1.034	0.905	0.893	0.891		123.234	128.193
							9.96	1.041	1.015	128.707	124.04		9.96	0.968	1.035	123.93	127.508										9.96	1.041	0.822	0.647	0.5	0.528		128.707	110.785	87.799	71.247	71.035			9.96	0.968	1.054	0.885	0.938	0.869		123.93	128.936
							9.98	1.04	0.987	129.464	124.776		9.98	0.953	1.018	124.621	128.265										9.98	1.04	0.823	0.639	0.517	0.519		129.464	111.372	88.272	71.625	71.422			9.98	0.953	1.062	0.894	0.924	0.899		124.621	129.708
							10	1.042	0.993	130.219	125.487		10	0.958	1.022	125.316	128.997										10	1.042	0.832	0.657	0.509	0.518		130.219	111.973	88.755	72.002	71.801			10	0.958	1.043	0.903	0.917	0.853		125.316	130.464
							10.02	1.04	1.001	130.974	126.218		10.02	0.968	1.027	126.022	129.734										10.02	1.04	0.822	0.647	0.503	0.513		130.974	112.579	89.243	72.376	72.193			10.02	0.968	1.044	0.865	0.905	0.877		126.022	131.228
							10.04	1.039	0.989	131.733	126.945		10.04	0.961	1.026	126.726	130.499										10.04	1.039	0.84	0.639	0.509	0.529		131.733	113.187	89.721	72.756	72.578			10.04	0.961	1.046	0.879	0.917	0.864		126.726	131.988
							10.06	1.018	0.993	132.493	127.676		10.06	0.974	1.073	127.432	131.264										10.06	1.018	0.833	0.642	0.503	0.518		132.493	113.805	90.203	73.142	72.978			10.06	0.974	1.046	0.879	0.912	0.891		127.432	132.758
							10.08	1.03	0.993	133.252	128.404		10.08	0.979	1.045	128.16	132.051										10.08	1.03	0.811	0.65	0.501	0.532		133.252	114.417	90.691	73.514	73.368			10.08	0.979	1.047	0.855	0.921	0.898		128.16	133.535
							10.1	1.043	0.967	134.026	129.13		10.1	0.946	1.048	128.872	132.806										10.1	1.043	0.832	0.656	0.504	0.508		134.026	115.021	91.177	73.897	73.773			10.1	0.946	1.023	0.861	0.912	0.878		128.872	134.294
							10.12	1.038	0.984	134.794	129.858		10.12	0.956	1.054	129.576	133.611										10.12	1.038	0.833	0.652	0.506	0.519		134.794	115.638	91.686	74.288	74.159			10.12	0.956	1.035	0.883	0.899	0.859		129.576	135.062
							10.14	1.027	0.975	135.565	130.583		10.14	0.962	1.043	130.288	134.383										10.14	1.027	0.843	0.637	0.515	0.516		135.565	116.266	92.179	74.671	74.552			10.14	0.962	1.069	0.892	0.92	0.871		130.288	135.85
							10.16	1.024	0.978	136.337	131.316		10.16	0.948	1.051	131.005	135.163										10.16	1.024	0.857	0.626	0.516	0.515		136.337	116.906	92.657	75.073	74.952			10.16	0.948	1.031	0.874	0.915	0.842		131.005	136.631
							10.18	1.031	0.953	137.113	132.034		10.18	0.982	1.029	131.733	135.953										10.18	1.031	0.837	0.664	0.505	0.52		137.113	117.541	93.154	75.469	75.35			10.18	0.982	1.045	0.896	0.919	0.866		131.733	137.416
							10.2	1.018	0.96	137.89	132.775		10.2	0.97	1.041	132.467	136.728										10.2	1.018	0.836	0.646	0.491	0.512		137.89	118.168	93.646	75.857	75.746			10.2	0.97	1.039	0.874	0.896	0.865		132.467	138.197
							10.22	1.033	0.983	138.665	133.505		10.22	0.961	1.056	133.211	137.521										10.22	1.033	0.818	0.656	0.513	0.521		138.665	118.792	94.16	76.238	76.151			10.22	0.961	1.028	0.893	0.91	0.846		133.211	138.979
							10.24	1.033	0.964	139.449	134.246		10.24	0.965	1.033	133.937	138.314										10.24	1.033	0.852	0.653	0.515	0.515		139.449	119.433	94.674	76.637	76.551			10.24	0.965	1.025	0.88	0.912	0.871		133.937	139.765
							10.26	1.033	1.016	140.236	135.008		10.26	0.98	1.015	134.681	139.101										10.26	1.033	0.834	0.638	0.492	0.526		140.236	120.083	95.171	77.042	76.962			10.26	0.98	1.025	0.884	0.913	0.855		134.681	140.54
							10.28	1.038	0.966	141.034	135.764		10.28	0.97	1.027	135.436	139.868										10.28	1.038	0.841	0.645	0.52	0.504		141.034	120.717	95.673	77.433	77.366			10.28	0.97	1.033	0.895	0.935	0.87		135.436	141.329
							10.3	1.032	0.972	141.83	136.505		10.3	0.958	1.028	136.169	140.678										10.3	1.032	0.833	0.636	0.509	0.508		141.83	121.37	96.175	77.838	77.765			10.3	0.958	1.035	0.876	0.935	0.848		136.169	142.12
							10.32	1.04	0.978	142.63	137.251		10.32	0.969	1.06	136.919	141.476										10.32	1.04	0.84	0.66	0.521	0.505		142.63	122.008	96.696	78.252	78.161			10.32	0.969	1.034	0.874	0.899	0.877		136.919	142.927
							10.34	1.031	0.97	143.441	138.009		10.34	0.975	1.019	137.67	142.288										10.34	1.031	0.837	0.656	0.506	0.509		143.441	122.663	97.209	78.661	78.57			10.34	0.975	1.036	0.871	0.907	0.87		137.67	143.733
							10.36	1.038	0.967	144.253	138.772		10.36	0.971	1.033	138.429	143.082										10.36	1.038	0.832	0.649	0.511	0.507		144.253	123.309	97.738	79.062	78.972			10.36	0.971	1.041	0.861	0.905	0.873		138.429	144.535
							10.38	1.035	0.985	145.061	139.548		10.38	0.978	1.007	139.194	143.887										10.38	1.035	0.848	0.643	0.503	0.52		145.061	123.969	98.251	79.47	79.388			10.38	0.978	1.031	0.869	0.905	0.853		139.194	145.341
							10.4	1.042	0.973	145.875	140.302		10.4	0.972	1.053	139.96	144.691										10.4	1.042	0.854	0.652	0.512	0.501		145.875	124.638	98.768	79.873	79.795			10.4	0.972	1.018	0.878	0.899	0.872		139.96	146.155
							10.42	1.039	0.989	146.698	141.074		10.42	0.988	1.065	140.732	145.52										10.42	1.039	0.845	0.649	0.534	0.515		146.698	125.304	99.291	80.299	80.208			10.42	0.988	1.043	0.88	0.926	0.86		140.732	146.958
							10.44	1.026	0.978	147.514	141.858		10.44	0.984	1.014	141.518	146.345										10.44	1.026	0.854	0.656	0.51	0.5		147.514	125.982	99.816	80.721	80.613			10.44	0.984	1.025	0.904	0.907	0.882		141.518	147.786
							10.46	1.032	0.979	148.328	142.616		10.46	0.977	1.008	142.289	147.137										10.46	1.032	0.842	0.656	0.517	0.496		148.328	126.647	100.347	81.138	81.017			10.46	0.977	1.045	0.867	0.898	0.874		142.289	148.594
							10.48	1.026	0.983	149.161	143.419		10.48	0.982	1.024	143.073	147.957										10.48	1.026	0.853	0.655	0.5	0.507		149.161	127.322	100.886	81.545	81.434			10.48	0.982	1.029	0.892	0.9	0.859		143.073	149.425
							10.5	1.037	1.004	149.982	144.214		10.5	0.998	1.029	143.873	148.772										10.5	1.037	0.849	0.637	0.501	0.488		149.982	128.014	101.406	81.962	81.838			10.5	0.998	1.017	0.861	0.898	0.862		143.873	150.254
							10.52	1.047	1.003	150.819	145.004		10.52	0.979	1.038	144.662	149.597										10.52	1.047	0.882	0.634	0.531	0.523		150.819	128.7	101.932	82.389	82.256			10.52	0.979	1.026	0.888	0.899	0.849		144.662	151.061
							10.54	1.038	0.97	151.665	145.81		10.54	1.002	1.012	145.465	150.425										10.54	1.038	0.866	0.659	0.511	0.502		151.665	129.405	102.472	82.82	82.677			10.54	1.002	1.035	0.888	0.897	0.856		145.465	151.9
							10.56	1.037	0.984	152.501	146.582		10.56	1.002	1.048	146.274	151.265										10.56	1.037	0.858	0.656	0.514	0.515		152.501	130.11	103.01	83.246	83.096			10.56	1.002	1.016	0.854	0.886	0.841		146.274	152.724
							10.58	1.035	0.972	153.344	147.385		10.58	1	1.003	147.081	152.102										10.58	1.035	0.857	0.667	0.509	0.498		153.344	130.798	103.559	83.674	83.524			10.58	1	1.041	0.873	0.928	0.878		147.081	153.566
							10.6	1.046	0.991	154.19	148.19		10.6	0.993	1.014	147.903	152.92										10.6	1.046	0.873	0.647	0.503	0.497		154.19	131.512	104.096	84.103	83.934			10.6	0.993	1.032	0.857	0.895	0.851		147.903	154.405
							10.62	1.028	0.968	155.044	148.997		10.62	0.988	1.022	148.703	153.736										10.62	1.028	0.869	0.641	0.509	0.507		155.044	132.219	104.645	84.52	84.355			10.62	0.988	1.021	0.87	0.897	0.846		148.703	155.239
							10.64	1.042	0.97	155.901	149.785		10.64	0.995	1.021	149.52	154.585										10.64	1.042	0.874	0.65	0.507	0.52		155.901	132.934	105.186	84.943	84.792			10.64	0.995	1.021	0.858	0.885	0.853		149.52	156.08
							10.66	1.056	1.017	156.769	150.608		10.66	1.004	1.032	150.357	155.429										10.66	1.056	0.866	0.647	0.515	0.498		156.769	133.65	105.737	85.378	85.218			10.66	1.004	1.003	0.856	0.869	0.849		150.357	156.908
							10.68	1.036	0.98	157.628	151.432		10.68	0.987	1.003	151.177	156.266										10.68	1.036	0.877	0.65	0.516	0.508		157.628	134.382	106.285	85.815	85.646			10.68	0.987	1.032	0.903	0.899	0.861		151.177	157.757
							10.7	1.036	0.981	158.497	152.251		10.7	1.006	1.013	152	157.113										10.7	1.036	0.883	0.655	0.511	0.518		158.497	135.113	106.832	86.259	86.08			10.7	1.006	1.037	0.844	0.895	0.861		152	158.619
							10.72	1.047	0.98	159.365	153.073		10.72	1.003	1.016	152.838	157.955										10.72	1.047	0.87	0.648	0.505	0.508		159.365	135.841	107.389	86.693	86.53			10.72	1.003	1.025	0.844	0.887	0.84		152.838	159.474
							10.74	1.047	0.96	160.242	153.884		10.74	1.001	1.032	153.678	158.819										10.74	1.047	0.878	0.638	0.519	0.515		160.242	136.567	107.935	87.129	86.96			10.74	1.001	1.008	0.856	0.902	0.869		153.678	160.32
							10.76	1.056	0.974	161.124	154.699		10.76	0.983	1.033	154.51	159.682										10.76	1.056	0.872	0.669	0.512	0.512		161.124	137.306	108.502	87.578	87.403			10.76	0.983	1.027	0.875	0.912	0.856		154.51	161.178
							10.78	1.043	1.002	162.013	155.545		10.78	0.989	1.043	155.352	160.556										10.78	1.043	0.867	0.673	0.511	0.514		162.013	138.043	109.081	88.019	87.844			10.78	0.989	1.013	0.863	0.907	0.831		155.352	162.045
							10.8	1.042	0.979	162.898	156.35		10.8	0.975	1.038	156.178	161.43										10.8	1.042	0.876	0.644	0.511	0.503		162.898	138.782	109.646	88.456	88.289			10.8	0.975	1.02	0.863	0.871	0.854		156.178	162.89
							10.82	1.028	1.007	163.78	157.21		10.82	0.983	1.02	157.014	162.316										10.82	1.028	0.883	0.666	0.519	0.517		163.78	139.517	110.211	88.908	88.729			10.82	0.983	1.013	0.844	0.901	0.869		157.014	163.768
							10.84	1.049	0.998	164.667	158.072		10.84	0.98	1.006	157.852	163.181										10.84	1.049	0.871	0.652	0.508	0.513		164.667	140.262	110.793	89.352	89.18			10.84	0.98	1.026	0.865	0.908	0.871		157.852	164.635
							10.86	1.034	1.013	165.554	158.915		10.86	0.989	0.99	158.689	164.035										10.86	1.034	0.885	0.658	0.524	0.512		165.554	141.028	111.362	89.802	89.631			10.86	0.989	1	0.871	0.881	0.846		158.689	165.499
							10.88	1.04	1.008	166.445	159.798		10.88	0.985	1.015	159.536	164.888										10.88	1.04	0.876	0.644	0.511	0.516		166.445	141.782	111.938	90.262	90.084			10.88	0.985	1.006	0.865	0.894	0.849		159.536	166.354
							10.9	1.039	1.018	167.344	160.668		10.9	0.999	0.995	160.392	165.759										10.9	1.039	0.882	0.646	0.504	0.507		167.344	142.541	112.506	90.709	90.527			10.9	0.999	1.006	0.855	0.9	0.844		160.392	167.226
							10.92	1.032	1.012	168.246	161.549		10.92	1.004	0.995	161.267	166.612										10.92	1.032	0.897	0.665	0.515	0.51		168.246	143.314	113.085	91.162	90.982			10.92	1.004	1.007	0.863	0.893	0.831		161.267	168.103
							10.94	1.029	1.004	169.149	162.412		10.94	0.993	1.019	162.13	167.477										10.94	1.029	0.885	0.649	0.506	0.502		169.149	144.08	113.674	91.616	91.435			10.94	0.993	1.013	0.86	0.896	0.853		162.13	168.976
							10.96	1.04	0.988	170.039	163.296		10.96	0.983	1.021	162.997	168.379										10.96	1.04	0.874	0.657	0.514	0.527		170.039	144.852	114.237	92.073	91.894			10.96	0.983	0.991	0.848	0.879	0.844		162.997	169.842
							10.98	1.04	1.013	170.96	164.175		10.98	0.98	0.977	163.847	169.24										10.98	1.04	0.866	0.651	0.524	0.535		170.96	145.614	114.831	92.539	92.373			10.98	0.98	1	0.857	0.906	0.856		163.847	170.729
							11	1.034	0.982	171.866	165.032		11	0.98	1.055	164.714	170.137										11	1.034	0.873	0.661	0.52	0.505		171.866	146.372	115.421	93.012	92.841			11	0.98	0.993	0.863	0.896	0.861		164.714	171.598
							11.02	1.032	0.975	172.785	165.905		11.02	0.975	1.002	165.578	171.04										11.02	1.032	0.878	0.654	0.51	0.508		172.785	147.147	116.013	93.471	93.296			11.02	0.975	1.003	0.839	0.876	0.862		165.578	172.466
							11.04	1.036	0.984	173.696	166.783		11.04	0.982	0.999	166.448	171.934										11.04	1.036	0.886	0.668	0.508	0.509		173.696	147.933	116.607	93.935	93.76			11.04	0.982	0.982	0.834	0.915	0.849		166.448	173.338
							11.06	1.023	0.982	174.614	167.632		11.06	0.982	1.015	167.315	172.825										11.06	1.023	0.867	0.661	0.515	0.517		174.614	148.705	117.214	94.41	94.225			11.06	0.982	0.989	0.858	0.891	0.83		167.315	174.218
							11.08	1.037	1.005	175.532	168.527		11.08	0.997	0.987	168.195	173.72										11.08	1.037	0.866	0.648	0.529	0.506		175.532	149.466	117.81	94.88	94.688			11.08	0.997	1.004	0.82	0.916	0.859		168.195	175.103
							11.1	1.016	0.997	176.453	169.431		11.1	0.964	1.017	169.076	174.616										11.1	1.016	0.863	0.663	0.505	0.525		176.453	150.248	118.406	95.348	95.164			11.1	0.964	0.994	0.841	0.901	0.832		169.076	176.002
							11.12	1.032	1	177.373	170.328		11.12	0.968	1.004	169.937	175.525										11.12	1.032	0.88	0.656	0.513	0.51		177.373	151.03	119.01	95.827	95.637			11.12	0.968	0.98	0.85	0.885	0.85		169.937	176.894
							11.14	1.031	0.981	178.299	171.222		11.14	0.972	1.038	170.824	176.448										11.14	1.031	0.863	0.651	0.516	0.516		178.299	151.82	119.621	96.293	96.109			11.14	0.972	0.992	0.846	0.899	0.857		170.824	177.785
							11.16	1.017	0.979	179.23	172.106		11.16	0.978	0.991	171.699	177.37										11.16	1.017	0.881	0.653	0.499	0.5		179.23	152.6	120.22	96.758	96.589			11.16	0.978	1.003	0.856	0.894	0.842		171.699	178.68
							11.18	1.037	0.984	180.162	172.999		11.18	0.979	1.017	172.589	178.273										11.18	1.037	0.876	0.648	0.532	0.513		180.162	153.407	120.817	97.246	97.052			11.18	0.979	0.975	0.854	0.892	0.843		172.589	179.576
							11.2	1.025	1.02	181.106	173.9		11.2	0.981	1.032	173.476	179.195										11.2	1.025	0.884	0.666	0.52	0.506		181.106	154.2	121.432	97.746	97.53			11.2	0.981	0.981	0.848	0.902	0.833		173.476	180.454
							11.22	1.032	1.013	182.044	174.83		11.22	0.985	1.027	174.379	180.129										11.22	1.032	0.864	0.653	0.53	0.515		182.044	155.001	122.046	98.225	98.005			11.22	0.985	0.982	0.859	0.885	0.826		174.379	181.361
							11.24	1.023	1.017	182.988	175.76		11.24	0.989	1.026	175.286	181.082										11.24	1.023	0.879	0.656	0.511	0.533		182.988	155.806	122.661	98.718	98.501			11.24	0.989	0.961	0.846	0.889	0.845		175.286	182.256
							11.26	1.001	1.001	183.916	176.686		11.26	0.981	1.025	176.189	182.023										11.26	1.001	0.852	0.642	0.506	0.511		183.916	156.603	123.273	99.201	98.996			11.26	0.981	0.987	0.837	0.905	0.836		176.189	183.146
							11.28	1.014	0.986	184.853	177.608		11.28	0.998	0.993	177.106	182.939										11.28	1.014	0.843	0.658	0.528	0.521		184.853	157.386	123.883	99.688	99.481			11.28	0.998	0.987	0.845	0.889	0.826		177.106	184.047
							11.3	1.016	0.966	185.797	178.509		11.3	0.996	1.032	178.035	183.914										11.3	1.016	0.882	0.659	0.528	0.509		185.797	158.179	124.507	100.186	99.967			11.3	0.996	0.999	0.825	0.892	0.833		178.035	184.973
							11.32	1.01	0.991	186.735	179.416		11.32	0.971	0.992	178.95	184.818										11.32	1.01	0.886	0.655	0.513	0.53		186.735	159.007	125.138	100.691	100.463			11.32	0.971	1.007	0.852	0.909	0.84		178.95	185.911
							11.34	1.017	0.973	187.691	180.34		11.34	0.993	0.991	179.863	185.756										11.34	1.017	0.863	0.648	0.505	0.521		187.691	159.824	125.752	101.171	100.964			11.34	0.993	0.989	0.866	0.911	0.847		179.863	186.828
							11.36	1.018	1	188.641	181.266		11.36	0.973	0.977	180.785	186.671										11.36	1.018	0.873	0.651	0.525	0.508		188.641	160.631	126.373	101.666	101.462			11.36	0.973	0.977	0.855	0.902	0.843		180.785	187.76
							11.38	1.005	1.003	189.593	182.22		11.38	0.962	1.018	181.701	187.61										11.38	1.005	0.872	0.646	0.51	0.509		189.593	161.452	126.995	102.164	101.954			11.38	0.962	0.962	0.856	0.91	0.825		181.701	188.659
							11.4	1.011	0.992	190.549	183.143		11.4	0.959	1.008	182.6	188.559										11.4	1.011	0.863	0.647	0.52	0.521		190.549	162.272	127.617	102.659	102.444			11.4	0.959	0.984	0.855	0.892	0.825		182.6	189.58
							11.42	1.007	1.008	191.497	184.106		11.42	0.958	0.992	183.51	189.504										11.42	1.007	0.868	0.653	0.526	0.514		191.497	163.096	128.242	103.162	102.947			11.42	0.958	0.973	0.832	0.911	0.831		183.51	190.51
							11.44	1.006	1.009	192.462	185.053		11.44	0.956	0.988	184.423	190.452										11.44	1.006	0.875	0.666	0.53	0.518		192.462	163.924	128.891	103.682	103.448			11.44	0.956	0.986	0.846	0.904	0.813		184.423	191.45
							11.46	1.007	1.011	193.421	186.015		11.46	0.961	1.016	185.331	191.397										11.46	1.007	0.875	0.661	0.548	0.505		193.421	164.75	129.532	104.204	103.953			11.46	0.961	0.986	0.843	0.873	0.832		185.331	192.378
							11.48	0.993	0.968	194.385	186.954		11.48	0.964	0.995	186.259	192.362										11.48	0.993	0.861	0.675	0.52	0.516		194.385	165.577	130.195	104.733	104.449			11.48	0.964	0.981	0.855	0.904	0.817		186.259	193.325
							11.5	0.997	0.988	195.341	187.896		11.5	0.963	0.996	187.178	193.332										11.5	0.997	0.86	0.666	0.52	0.518		195.341	166.404	130.844	105.247	104.963			11.5	0.963	0.981	0.853	0.912	0.826		187.178	194.257
							11.52	1	0.971	196.303	188.851		11.52	0.953	1.016	188.105	194.284										11.52	1	0.859	0.651	0.524	0.525		196.303	167.234	131.496	105.759	105.475			11.52	0.953	0.978	0.853	0.905	0.847		188.105	195.203
							11.54	0.999	0.97	197.268	189.789		11.54	0.963	1.029	189.032	195.283										11.54	0.999	0.869	0.666	0.532	0.511		197.268	168.072	132.141	106.282	105.99			11.54	0.963	0.99	0.84	0.887	0.833		189.032	196.155
							11.56	0.994	0.971	198.243	190.737		11.56	0.96	0.985	189.967	196.266										11.56	0.994	0.869	0.661	0.542	0.518		198.243	168.917	132.803	106.808	106.502			11.56	0.96	0.985	0.86	0.89	0.842		189.967	197.114
							11.58	0.992	0.97	199.198	191.673		11.58	0.967	0.992	190.902	197.213										11.58	0.992	0.884	0.672	0.537	0.513		199.198	169.767	133.461	107.355	107.016			11.58	0.967	0.983	0.851	0.9	0.835		190.902	198.07
							11.6	0.999	0.994	200.168	192.646		11.6	0.966	1.012	191.854	198.186										11.6	0.999	0.885	0.678	0.534	0.53		200.168	170.634	134.137	107.886	107.536			11.6	0.966	0.997	0.838	0.913	0.843		191.854	199.04
							11.62	1.01	1.002	201.152	193.616		11.62	0.962	0.98	192.791	199.172										11.62	1.01	0.876	0.673	0.529	0.526		201.152	171.507	134.806	108.432	108.066			11.62	0.962	1.002	0.843	0.896	0.834		192.791	200.016
							11.64	1.008	0.992	202.157	194.588		11.64	0.966	0.988	193.743	200.132										11.64	1.008	0.864	0.676	0.551	0.542		202.157	172.351	135.489	108.964	108.602			11.64	0.966	0.973	0.854	0.903	0.823		193.743	200.979
							11.66	0.996	0.995	203.141	195.571		11.66	0.963	1.029	194.696	201.129										11.66	0.996	0.882	0.657	0.538	0.534		203.141	173.217	136.164	109.514	109.15			11.66	0.963	0.985	0.843	0.892	0.845		194.696	201.945
							11.68	0.986	0.99	204.126	196.548		11.68	0.972	1.02	195.65	202.15										11.68	0.986	0.888	0.65	0.53	0.527		204.126	174.099	136.819	110.065	109.69			11.68	0.972	0.983	0.849	0.882	0.832		195.65	202.924
							11.7	0.996	0.975	205.119	197.535		11.7	0.961	0.981	196.608	203.128										11.7	0.996	0.875	0.662	0.543	0.542		205.119	174.973	137.491	110.611	110.239			11.7	0.961	0.991	0.842	0.887	0.816		196.608	203.913
							11.72	1.004	0.973	206.113	198.514		11.72	0.959	1.01	197.571	204.14										11.72	1.004	0.894	0.667	0.549	0.534		206.113	175.851	138.171	111.164	110.789			11.72	0.959	0.982	0.839	0.894	0.844		197.571	204.889
							11.74	0.999	0.992	207.121	199.476		11.74	0.972	1.015	198.543	205.129										11.74	0.999	0.884	0.658	0.548	0.533		207.121	176.74	138.836	111.737	111.326			11.74	0.972	0.968	0.849	0.904	0.83		198.543	205.874
							11.76	1.003	1	208.128	200.495		11.76	0.961	0.992	199.507	206.153										11.76	1.003	0.88	0.659	0.56	0.541		208.128	177.623	139.52	112.296	111.884			11.76	0.961	0.996	0.84	0.903	0.842		199.507	206.848
							11.78	1.007	0.962	209.135	201.484		11.78	0.965	1.021	200.479	207.144										11.78	1.007	0.871	0.663	0.553	0.538		209.135	178.504	140.207	112.881	112.431			11.78	0.965	0.975	0.82	0.922	0.837		200.479	207.84
							11.8	0.992	0.986	210.154	202.459		11.8	0.969	0.988	201.456	208.166										11.8	0.992	0.878	0.677	0.557	0.546		210.154	179.391	140.891	113.45	112.998			11.8	0.969	0.98	0.855	0.888	0.822		201.456	208.831
							11.82	1.014	0.994	211.168	203.464		11.82	0.974	0.961	202.443	209.165										11.82	1.014	0.891	0.654	0.553	0.556		211.168	180.29	141.588	114.025	113.568			11.82	0.974	0.989	0.847	0.891	0.842		202.443	209.817
							11.84	1.006	1.012	212.202	204.467		11.84	0.967	0.997	203.431	210.148										11.84	1.006	0.879	0.636	0.563	0.54		212.202	181.193	142.25	114.602	114.141			11.84	0.967	0.976	0.846	0.887	0.843		203.431	210.812
							11.86	1	0.986	213.224	205.496		11.86	0.966	0.998	204.423	211.173										11.86	1	0.879	0.665	0.559	0.555		213.224	182.089	142.932	115.185	114.713			11.86	0.966	0.973	0.86	0.898	0.847		204.423	211.807
							11.88	1.007	0.957	214.249	206.492		11.88	0.96	1.015	205.406	212.206										11.88	1.007	0.86	0.674	0.557	0.535		214.249	182.975	143.628	115.789	115.285			11.88	0.96	0.988	0.872	0.876	0.839		205.406	212.814
							11.9	1.007	1.001	215.292	207.506		11.9	0.965	0.985	206.4	213.233										11.9	1.007	0.89	0.654	0.565	0.547		215.292	183.882	144.329	116.375	115.861			11.9	0.965	0.978	0.834	0.889	0.831		206.4	213.829
							11.92	1.027	0.972	216.342	208.526		11.92	0.954	1	207.389	214.271										11.92	1.027	0.868	0.653	0.56	0.538		216.342	184.779	145.022	116.966	116.429			11.92	0.954	0.973	0.875	0.895	0.827		207.389	214.84
							11.94	0.994	0.97	217.382	209.532		11.94	0.946	0.994	208.373	215.298										11.94	0.994	0.883	0.669	0.558	0.549		217.382	185.691	145.717	117.562	117.004			11.94	0.946	0.983	0.847	0.902	0.836		208.373	215.854
							11.96	1.007	0.989	218.432	210.54		11.96	0.948	0.989	209.355	216.318										11.96	1.007	0.858	0.678	0.559	0.551		218.432	186.597	146.431	118.153	117.593			11.96	0.948	0.975	0.844	0.888	0.819		209.355	216.862
							11.98	1.006	0.973	219.478	211.565		11.98	0.946	1.014	210.339	217.349										11.98	1.006	0.852	0.673	0.55	0.537		219.478	187.493	147.147	118.749	118.176			11.98	0.946	0.98	0.851	0.876	0.825		210.339	217.883
							12	1.017	0.971	220.539	212.59		12	0.95	1.018	211.333	218.423										12	1.017	0.855	0.682	0.562	0.551		220.539	188.369	147.874	119.337	118.749			12	0.95	0.973	0.85	0.896	0.848		211.333	218.897
							12.02	0.997	0.987	221.59	213.6		12.02	0.955	0.99	212.328	219.479										12.02	0.997	0.879	0.656	0.54	0.551		221.59	189.278	148.588	119.939	119.35			12.02	0.955	0.964	0.852	0.892	0.829		212.328	219.918
							12.04	1.018	0.949	222.659	214.629		12.04	0.955	0.971	213.338	220.517										12.04	1.018	0.87	0.654	0.559	0.528		222.659	190.208	149.304	120.528	119.928			12.04	0.955	0.979	0.87	0.877	0.839		213.338	220.942
							12.06	1.014	1.015	223.73	215.663		12.06	0.943	1.004	214.341	221.547										12.06	1.014	0.858	0.677	0.558	0.552		223.73	191.114	150.018	121.135	120.512			12.06	0.943	0.988	0.865	0.89	0.826		214.341	221.968
							12.08	1.016	0.98	224.804	216.725		12.08	0.952	0.99	215.344	222.594										12.08	1.016	0.859	0.678	0.544	0.547		224.804	192.033	150.74	121.736	121.112			12.08	0.952	0.988	0.866	0.863	0.829		215.344	223.019
							12.1	1.008	0.965	225.884	217.748		12.1	0.947	0.997	216.356	223.651										12.1	1.008	0.87	0.685	0.55	0.562		225.884	192.955	151.48	122.326	121.712			12.1	0.947	0.992	0.855	0.888	0.843		216.356	224.081
							12.12	1.001	0.97	226.95	218.782		12.12	0.947	0.973	217.365	224.718										12.12	1.001	0.851	0.686	0.548	0.554		226.95	193.865	152.23	122.924	122.326			12.12	0.947	0.979	0.852	0.895	0.841		217.365	225.134
							12.14	1.017	0.965	228.039	219.814		12.14	0.945	0.975	218.381	225.754										12.14	1.017	0.868	0.671	0.549	0.56		228.039	194.786	152.973	123.526	122.933			12.14	0.945	0.971	0.865	0.896	0.836		218.381	226.173
							12.16	1.008	0.968	229.134	220.863		12.16	0.953	0.978	219.399	226.788										12.16	1.008	0.861	0.679	0.56	0.562		229.134	195.701	153.712	124.135	123.545			12.16	0.953	0.981	0.855	0.888	0.831		219.399	227.216
							12.18	0.999	0.967	230.206	221.905		12.18	0.952	0.975	220.424	227.861										12.18	0.999	0.851	0.665	0.548	0.564		230.206	196.626	154.443	124.744	124.171			12.18	0.952	0.983	0.841	0.894	0.833		220.424	228.273
							12.2	0.999	0.952	231.288	222.94		12.2	0.952	1.028	221.451	228.943										12.2	0.999	0.861	0.69	0.555	0.551		231.288	197.553	155.193	125.362	124.789			12.2	0.952	0.978	0.846	0.875	0.82		221.451	229.333
							12.22	1.003	0.973	232.379	223.978		12.22	0.949	0.98	222.483	230.011										12.22	1.003	0.859	0.698	0.547	0.552		232.379	198.501	155.966	125.972	125.4			12.22	0.949	0.981	0.852	0.898	0.817		222.483	230.39
							12.24	1.012	0.966	233.48	225.041		12.24	0.94	0.995	223.517	231.079										12.24	1.012	0.845	0.671	0.55	0.547		233.48	199.428	156.729	126.579	126.013			12.24	0.94	0.972	0.848	0.894	0.817		223.517	231.445
							12.26	0.999	0.993	234.572	226.097		12.26	0.964	0.978	224.557	232.176										12.26	0.999	0.852	0.69	0.556	0.544		234.572	200.34	157.482	127.202	126.619			12.26	0.964	0.984	0.851	0.879	0.836		224.557	232.523
							12.28	0.998	0.942	235.667	227.169		12.28	0.976	0.976	225.613	233.234										12.28	0.998	0.855	0.688	0.549	0.56		235.667	201.274	158.254	127.814	127.246			12.28	0.976	0.975	0.869	0.882	0.822		225.613	233.591
							12.3	1.001	0.954	236.768	228.206		12.3	0.963	1.012	226.682	234.326										12.3	1.001	0.858	0.687	0.551	0.564		236.768	202.233	159.027	128.441	127.882			12.3	0.963	0.987	0.862	0.885	0.834		226.682	234.684
							12.32	0.998	0.987	237.87	229.264		12.32	0.966	1.013	227.74	235.454										12.32	0.998	0.846	0.686	0.564	0.563		237.87	203.162	159.805	129.07	128.51			12.32	0.966	0.985	0.85	0.879	0.85		227.74	235.756
							12.34	1.004	0.956	238.976	230.353		12.34	0.957	0.98	228.808	236.545										12.34	1.004	0.847	0.68	0.545	0.562		238.976	204.089	160.571	129.695	129.143			12.34	0.957	0.979	0.841	0.895	0.834		228.808	236.837
							12.36	1.004	0.971	240.088	231.422		12.36	0.954	0.993	229.865	237.655										12.36	1.004	0.845	0.671	0.562	0.558		240.088	205.04	161.338	130.325	129.782			12.36	0.954	0.983	0.846	0.888	0.834		229.865	237.93
							12.38	1.002	0.977	241.208	232.504		12.38	0.948	0.998	230.926	238.747										12.38	1.002	0.833	0.676	0.548	0.56		241.208	205.967	162.106	130.961	130.425			12.38	0.948	0.976	0.862	0.874	0.827		230.926	239.021
							12.4	1.001	0.971	242.333	233.588		12.4	0.959	0.984	231.993	239.85										12.4	1.001	0.835	0.691	0.542	0.561		242.333	206.9	162.883	131.583	131.067			12.4	0.959	0.972	0.862	0.885	0.835		231.993	240.1
							12.42	1.008	0.996	243.458	234.691		12.42	0.944	0.978	233.063	240.945										12.42	1.008	0.834	0.688	0.558	0.558		243.458	207.829	163.676	132.217	131.708			12.42	0.944	0.995	0.839	0.876	0.834		233.063	241.194
							12.44	1.006	0.95	244.6	235.78		12.44	0.945	0.997	234.123	242.062										12.44	1.006	0.859	0.695	0.556	0.564		244.6	208.792	164.458	132.858	132.353			12.44	0.945	0.978	0.848	0.893	0.822		234.123	242.306
							12.46	1.006	0.973	245.726	236.873		12.46	0.949	1	235.189	243.188										12.46	1.006	0.843	0.689	0.525	0.572		245.726	209.751	165.261	133.487	133.008			12.46	0.949	0.972	0.831	0.874	0.825		235.189	243.412
							12.48	1.008	0.978	246.86	237.983		12.48	0.956	0.981	236.267	244.311										12.48	1.008	0.855	0.681	0.56	0.579		246.86	210.704	166.051	134.106	133.666			12.48	0.956	0.98	0.849	0.877	0.824		236.267	244.51
							12.5	1.006	0.982	248.016	239.09		12.5	0.953	0.996	237.351	245.435										12.5	1.006	0.842	0.701	0.55	0.574		248.016	211.67	166.865	134.753	134.345			12.5	0.953	0.962	0.844	0.895	0.835		237.351	245.618
							12.52	0.993	0.97	249.146	240.176		12.52	0.948	1.004	238.433	246.563										12.52	0.993	0.837	0.686	0.571	0.582		249.146	212.623	167.653	135.404	135.018			12.52	0.948	0.991	0.826	0.864	0.836		238.433	246.712
							12.54	1.001	1.005	250.287	241.317		12.54	0.96	0.988	239.524	247.691										12.54	1.001	0.846	0.695	0.551	0.566		250.287	213.588	168.467	136.059	135.684			12.54	0.96	0.972	0.856	0.892	0.831		239.524	247.835
							12.56	1.003	0.963	251.447	242.434		12.56	0.969	0.995	240.628	248.835										12.56	1.003	0.849	0.685	0.552	0.573		251.447	214.548	169.275	136.708	136.356			12.56	0.969	0.995	0.851	0.874	0.823		240.628	248.978
							12.58	0.993	0.966	252.588	243.542		12.58	0.957	0.977	241.732	249.968										12.58	0.993	0.833	0.696	0.55	0.563		252.588	215.508	170.082	137.358	137.022			12.58	0.957	0.994	0.846	0.881	0.829		241.732	250.11
							12.6	1.005	0.964	253.742	244.662		12.6	0.963	1.009	242.841	251.116										12.6	1.005	0.848	0.697	0.548	0.579		253.742	216.485	170.903	138.012	137.701			12.6	0.963	0.995	0.843	0.879	0.811		242.841	251.249
							12.62	1.007	0.954	254.905	245.762		12.62	0.959	1.022	243.948	252.276										12.62	1.007	0.841	0.72	0.544	0.568		254.905	217.47	171.742	138.654	138.382			12.62	0.959	0.969	0.846	0.893	0.829		243.948	252.388
							12.64	1	0.973	256.07	246.887		12.64	0.946	0.975	245.071	253.435										12.64	1	0.838	0.697	0.549	0.556		256.07	218.441	172.584	139.31	139.045			12.64	0.946	0.993	0.843	0.869	0.807		245.071	253.532
							12.66	1	0.982	257.239	248.022		12.66	0.954	0.985	246.161	254.562										12.66	1	0.852	0.706	0.566	0.579		257.239	219.421	173.416	139.972	139.726			12.66	0.954	0.976	0.836	0.885	0.816		246.161	254.661
							12.68	0.992	0.98	258.405	249.179		12.68	0.951	0.993	247.273	255.746										12.68	0.992	0.848	0.7	0.552	0.569		258.405	220.42	174.248	140.641	140.416			12.68	0.951	0.985	0.855	0.871	0.822		247.273	255.82
							12.7	0.988	0.975	259.56	250.312		12.7	0.962	0.975	248.397	256.865										12.7	0.988	0.833	0.705	0.552	0.568		259.56	221.399	175.102	141.301	141.089			12.7	0.962	0.97	0.837	0.879	0.835		248.397	256.952
							12.72	1	0.972	260.741	251.468		12.72	0.966	1.004	249.529	258.042										12.72	1	0.859	0.7	0.56	0.573		260.741	222.401	175.942	141.97	141.77			12.72	0.966	0.978	0.823	0.871	0.833		249.529	258.098
							12.74	1	0.976	261.915	252.608		12.74	0.957	0.971	250.662	259.199										12.74	1	0.841	0.704	0.559	0.59		261.915	223.404	176.782	142.648	142.474			12.74	0.957	1.006	0.852	0.871	0.822		250.662	259.269
							12.76	0.992	0.97	263.096	253.765		12.76	0.963	0.996	251.809	260.367										12.76	0.992	0.853	0.69	0.552	0.58		263.096	224.399	177.624	143.31	143.187			12.76	0.963	0.971	0.84	0.89	0.813		251.809	260.433
							12.78	0.994	0.951	264.275	254.908		12.78	0.97	0.966	252.951	261.53										12.78	0.994	0.825	0.704	0.563	0.578		264.275	225.393	178.459	144	143.895			12.78	0.97	0.969	0.853	0.883	0.805		252.951	261.583
							12.8	0.991	0.948	265.453	256.039		12.8	0.976	0.983	254.116	262.684										12.8	0.991	0.848	0.689	0.55	0.581		265.453	226.383	179.311	144.671	144.603			12.8	0.976	0.986	0.857	0.866	0.814		254.116	262.746
							12.82	0.993	0.952	266.634	257.167		12.82	0.949	1	255.256	263.858										12.82	0.993	0.829	0.707	0.555	0.572		266.634	227.388	180.162	145.349	145.316			12.82	0.949	0.975	0.831	0.887	0.811		255.256	263.926
							12.84	0.982	0.957	267.818	258.292		12.84	0.955	0.981	256.403	265.056										12.84	0.982	0.835	0.698	0.564	0.566		267.818	228.385	181.025	146.042	145.998			12.84	0.955	0.986	0.822	0.885	0.831		256.403	265.099
							12.86	0.997	0.955	269.007	259.468		12.86	0.967	0.985	257.548	266.223										12.86	0.997	0.865	0.693	0.554	0.569		269.007	229.406	181.871	146.719	146.702			12.86	0.967	0.964	0.846	0.89	0.831		257.548	266.26
							12.88	0.982	0.939	270.205	260.611		12.88	0.958	0.957	258.711	267.405										12.88	0.982	0.841	0.687	0.555	0.565		270.205	230.429	182.723	147.405	147.4			12.88	0.958	0.992	0.842	0.886	0.828		258.711	267.433
							12.9	0.995	0.959	271.406	261.745		12.9	0.966	0.989	259.874	268.576										12.9	0.995	0.834	0.698	0.562	0.569		271.406	231.446	183.584	148.103	148.102			12.9	0.966	0.978	0.846	0.887	0.8		259.874	268.628
							12.92	0.986	0.97	272.61	262.906		12.92	0.952	0.979	261.039	269.764										12.92	0.986	0.864	0.698	0.569	0.562		272.61	232.463	184.442	148.801	148.801			12.92	0.952	0.976	0.83	0.871	0.821		261.039	269.814
							12.94	0.973	0.979	273.793	264.089		12.94	0.955	0.986	262.197	270.956										12.94	0.973	0.84	0.688	0.552	0.566		273.793	233.513	185.309	149.512	149.508			12.94	0.955	0.983	0.835	0.878	0.817		262.197	270.997
							12.96	0.981	0.959	274.982	265.287		12.96	0.958	0.968	263.363	272.161										12.96	0.981	0.835	0.688	0.565	0.574		274.982	234.538	186.159	150.201	150.221			12.96	0.958	0.988	0.848	0.893	0.826		263.363	272.211
							12.98	0.974	0.941	276.188	266.432		12.98	0.963	0.993	264.541	273.352										12.98	0.974	0.832	0.693	0.541	0.563		276.188	235.559	187.029	150.899	150.926			12.98	0.963	0.972	0.844	0.888	0.832		264.541	273.397
							13	0.97	0.954	277.374	267.617		13	0.973	0.955	265.73	274.55										13	0.97	0.829	0.683	0.557	0.579		277.374	236.573	187.887	151.585	151.647			13	0.973	0.979	0.844	0.868	0.806		265.73	274.59
							13.02	0.987	0.95	278.587	268.762		13.02	0.963	0.978	266.917	275.735										13.02	0.987	0.83	0.686	0.555	0.568		278.587	237.601	188.75	152.283	152.379			13.02	0.963	0.969	0.839	0.861	0.833		266.917	275.795
							13.04	0.976	0.954	279.796	269.957		13.04	0.965	0.97	268.112	276.935										13.04	0.976	0.821	0.687	0.551	0.564		279.796	238.622	189.617	152.988	153.09			13.04	0.965	0.987	0.838	0.871	0.822		268.112	277.006
							13.06	0.987	0.971	281.016	271.148		13.06	0.961	0.96	269.307	278.134										13.06	0.987	0.832	0.686	0.561	0.565		281.016	239.638	190.478	153.687	153.806			13.06	0.961	0.992	0.825	0.88	0.817		269.307	278.228
							13.08	0.986	0.942	282.24	272.325		13.08	0.968	0.951	270.51	279.324										13.08	0.986	0.828	0.683	0.564	0.569		282.24	240.669	191.345	154.406	154.519			13.08	0.968	0.968	0.841	0.863	0.805		270.51	279.444
							13.1	0.976	0.945	283.475	273.495		13.1	0.972	0.978	271.71	280.527										13.1	0.976	0.83	0.685	0.556	0.563		283.475	241.708	192.208	155.126	155.238			13.1	0.972	0.984	0.852	0.873	0.809		271.71	280.656
							13.12	0.974	0.972	284.688	274.713		13.12	0.965	0.97	272.922	281.741										13.12	0.974	0.822	0.687	0.563	0.559		284.688	242.741	193.096	155.843	155.965			13.12	0.965	0.977	0.832	0.895	0.824		272.922	281.874
							13.14	0.983	0.969	285.92	275.943		13.14	0.98	0.97	274.15	282.95										13.14	0.983	0.837	0.704	0.545	0.58		285.92	243.783	193.995	156.55	156.698			13.14	0.98	0.963	0.847	0.867	0.814		274.15	283.1
							13.16	0.988	0.942	287.16	277.114		13.16	0.97	0.954	275.368	284.152										13.16	0.988	0.841	0.688	0.55	0.569		287.16	244.824	194.882	157.254	157.437			13.16	0.97	0.975	0.831	0.871	0.837		275.368	284.323
							13.18	0.983	0.967	288.402	278.331		13.18	0.977	0.961	276.603	285.362										13.18	0.983	0.827	0.683	0.544	0.551		288.402	245.876	195.758	157.966	158.163			13.18	0.977	0.97	0.834	0.866	0.826		276.603	285.529
							13.2	0.979	0.966	289.645	279.542		13.2	0.972	0.984	277.835	286.581										13.2	0.979	0.833	0.678	0.55	0.568		289.645	246.936	196.647	158.664	158.879			13.2	0.972	0.956	0.826	0.879	0.818		277.835	286.74
							13.22	0.973	0.984	290.881	280.785		13.22	0.968	0.972	279.062	287.818										13.22	0.973	0.856	0.678	0.56	0.564		290.881	248.006	197.526	159.393	159.619			13.22	0.968	0.962	0.84	0.884	0.832		279.062	287.962
							13.24	0.981	0.979	292.132	282.033		13.24	0.969	0.969	280.287	289.053										13.24	0.981	0.847	0.66	0.555	0.569		292.132	249.093	198.402	160.116	160.356			13.24	0.969	0.957	0.843	0.883	0.819		280.287	289.186
							13.26	0.989	0.943	293.392	283.266		13.26	0.977	0.956	281.535	290.298										13.26	0.989	0.833	0.672	0.547	0.572		293.392	250.166	199.267	160.836	161.106			13.26	0.977	0.977	0.836	0.889	0.813		281.535	290.441
							13.28	0.987	0.968	294.651	284.479		13.28	0.964	0.954	282.778	291.52										13.28	0.987	0.842	0.684	0.548	0.561		294.651	251.23	200.154	161.559	161.851			13.28	0.964	0.969	0.846	0.877	0.825		282.778	291.664
							13.3	0.973	0.935	295.911	285.704		13.3	0.963	1.001	284.023	292.77										13.3	0.973	0.847	0.689	0.56	0.576		295.911	252.317	201.057	162.285	162.6			13.3	0.963	0.947	0.838	0.881	0.814		284.023	292.899
							13.32	0.985	0.948	297.174	286.907		13.32	0.961	0.982	285.264	294.056										13.32	0.985	0.847	0.682	0.549	0.564		297.174	253.411	201.959	163.02	163.351			13.32	0.961	0.962	0.85	0.875	0.817		285.264	294.131
							13.34	0.986	0.961	298.463	288.138		13.34	0.956	0.988	286.501	295.33										13.34	0.986	0.829	0.69	0.554	0.578		298.463	254.487	202.856	163.757	164.105			13.34	0.956	0.985	0.846	0.878	0.818		286.501	295.38
							13.36	0.98	0.963	299.737	289.422		13.36	0.954	0.978	287.743	296.591										13.36	0.98	0.852	0.685	0.558	0.561		299.737	255.57	203.762	164.49	164.861			13.36	0.954	0.949	0.849	0.893	0.824		287.743	296.648
							13.38	0.985	0.962	301.018	290.653		13.38	0.965	0.989	288.988	297.871										13.38	0.985	0.842	0.686	0.57	0.559		301.018	256.681	204.679	165.239	165.615			13.38	0.965	0.97	0.85	0.882	0.83		288.988	297.875
							13.4	0.995	0.966	302.299	291.905		13.4	0.947	0.942	290.24	299.138										13.4	0.995	0.842	0.685	0.552	0.553		302.299	257.791	205.587	165.982	166.342			13.4	0.947	0.937	0.844	0.87	0.822		290.24	299.129
							13.42	0.993	0.95	303.609	293.16		13.42	0.948	0.974	291.475	300.383										13.42	0.993	0.859	0.67	0.557	0.581		303.609	258.896	206.503	166.733	167.104			13.42	0.948	0.944	0.833	0.867	0.826		291.475	300.354
							13.44	0.99	0.955	304.91	294.424		13.44	0.95	0.979	292.726	301.647										13.44	0.99	0.848	0.694	0.566	0.56		304.91	259.999	207.41	167.486	167.873			13.44	0.95	0.971	0.835	0.883	0.824		292.726	301.621
							13.46	0.991	0.993	306.21	295.69		13.46	0.949	0.977	293.974	302.935										13.46	0.991	0.846	0.693	0.568	0.573		306.21	261.13	208.338	168.243	168.642			13.46	0.949	0.956	0.838	0.867	0.842		293.974	302.876
							13.48	0.984	0.952	307.517	296.964		13.48	0.938	0.962	295.22	304.208										13.48	0.984	0.852	0.689	0.561	0.574		307.517	262.236	209.278	169.011	169.409			13.48	0.938	0.968	0.841	0.866	0.825		295.22	304.148
							13.5	0.989	0.963	308.825	298.247		13.5	0.94	0.962	296.465	305.496										13.5	0.989	0.847	0.692	0.562	0.576		308.825	263.372	210.212	169.773	170.197			13.5	0.94	0.971	0.84	0.891	0.825		296.465	305.432
							13.52	0.985	0.97	310.136	299.537		13.52	0.932	0.969	297.703	306.762										13.52	0.985	0.853	0.701	0.569	0.575		310.136	264.505	211.147	170.546	170.982			13.52	0.932	0.978	0.838	0.885	0.815		297.703	306.713
							13.54	0.985	0.935	311.453	300.797		13.54	0.932	0.952	298.949	308.054										13.54	0.985	0.85	0.685	0.574	0.561		311.453	265.634	212.091	171.326	171.758			13.54	0.932	0.963	0.839	0.881	0.84		298.949	308.01
							13.56	0.988	0.965	312.772	302.061		13.56	0.942	0.947	300.195	309.326										13.56	0.988	0.847	0.689	0.579	0.573		312.772	266.755	213.037	172.11	172.53			13.56	0.942	0.958	0.83	0.864	0.818		300.195	309.295
							13.58	0.992	0.96	314.103	303.355		13.58	0.945	0.961	301.461	310.599										13.58	0.992	0.859	0.676	0.575	0.572		314.103	267.908	213.965	172.912	173.302			13.58	0.945	0.966	0.842	0.886	0.828		301.461	310.585
							13.6	0.98	0.962	315.421	304.639		13.6	0.94	0.962	302.726	311.896										13.6	0.98	0.852	0.692	0.578	0.581		315.421	269.056	214.903	173.695	174.097			13.6	0.94	0.973	0.838	0.896	0.828		302.726	311.878
							13.62	0.972	0.952	316.735	305.943		13.62	0.949	0.957	303.993	313.19										13.62	0.972	0.849	0.697	0.574	0.581		316.735	270.209	215.861	174.499	174.91			13.62	0.949	0.975	0.841	0.87	0.835		303.993	313.189
							13.64	0.978	0.949	318.056	307.213		13.64	0.941	0.98	305.273	314.474										13.64	0.978	0.864	0.695	0.57	0.574		318.056	271.361	216.821	175.293	175.707			13.64	0.941	0.964	0.84	0.9	0.834		305.273	314.494
							13.66	0.989	0.947	319.392	308.517		13.66	0.938	0.957	306.547	315.81										13.66	0.989	0.858	0.69	0.577	0.576		319.392	272.529	217.78	176.076	176.507			13.66	0.938	0.964	0.853	0.889	0.835		306.547	315.822
							13.68	0.986	0.984	320.734	309.824		13.68	0.948	0.947	307.831	317.076										13.68	0.986	0.862	0.696	0.568	0.592		320.734	273.698	218.736	176.881	177.322			13.68	0.948	0.96	0.827	0.894	0.833		307.831	317.104
							13.7	0.985	0.953	322.084	311.113		13.7	0.949	0.979	309.12	318.394										13.7	0.985	0.855	0.699	0.583	0.575		322.084	274.863	219.713	177.688	178.121			13.7	0.949	0.989	0.839	0.896	0.829		309.12	318.445
							13.72	0.984	0.95	323.432	312.441		13.72	0.943	0.979	310.423	319.73										13.72	0.984	0.854	0.702	0.574	0.583		323.432	276.033	220.69	178.497	178.936			13.72	0.943	0.974	0.851	0.914	0.842		310.423	319.78
							13.74	0.973	0.943	324.778	313.743		13.74	0.944	0.966	311.709	321.08										13.74	0.973	0.876	0.698	0.591	0.598		324.778	277.223	221.674	179.321	179.763			13.74	0.944	0.974	0.845	0.886	0.846		311.709	321.115
							13.76	0.982	0.965	326.119	315.037		13.76	0.936	0.955	313.007	322.381										13.76	0.982	0.88	0.689	0.594	0.589		326.119	278.425	222.657	180.137	180.605			13.76	0.936	0.969	0.848	0.874	0.84		313.007	322.446
							13.78	0.988	0.965	327.473	316.361		13.78	0.942	0.954	314.309	323.701										13.78	0.988	0.875	0.7	0.589	0.6		327.473	279.622	223.63	180.986	181.45			13.78	0.942	0.978	0.846	0.915	0.843		314.309	323.798
							13.8	0.979	0.955	328.846	317.692		13.8	0.949	0.978	315.609	325.035										13.8	0.979	0.877	0.695	0.592	0.584		328.846	280.85	224.601	181.809	182.286			13.8	0.949	0.954	0.865	0.901	0.83		315.609	325.129
							13.82	0.992	0.95	330.208	319.012		13.82	0.944	0.962	316.923	326.382										13.82	0.992	0.87	0.698	0.595	0.58		330.208	282.066	225.6	182.666	183.107			13.82	0.944	0.966	0.852	0.892	0.837		316.923	326.452
							13.84	0.984	0.99	331.585	320.366		13.84	0.941	0.972	318.235	327.712										13.84	0.984	0.867	0.695	0.597	0.595		331.585	283.274	226.588	183.509	183.949			13.84	0.941	0.979	0.848	0.887	0.838		318.235	327.809
							13.86	0.989	0.958	332.963	321.723		13.86	0.945	0.952	319.551	329.073										13.86	0.989	0.881	0.706	0.599	0.606		332.963	284.487	227.576	184.373	184.808			13.86	0.945	0.984	0.862	0.884	0.82		319.551	329.169
							13.88	0.98	0.957	334.35	323.068		13.88	0.961	0.956	320.877	330.406										13.88	0.98	0.894	0.683	0.579	0.601		334.35	285.719	228.57	185.207	185.676			13.88	0.961	0.966	0.865	0.898	0.849		320.877	330.535
							13.9	0.988	0.959	335.733	324.423		13.9	0.946	0.984	322.221	331.765										13.9	0.988	0.886	0.687	0.606	0.599		335.733	286.986	229.565	186.063	186.52			13.9	0.946	0.968	0.861	0.907	0.85		322.221	331.895
							13.92	0.973	0.939	337.105	325.749		13.92	0.939	0.97	323.556	333.139										13.92	0.973	0.887	0.689	0.602	0.607		337.105	288.225	230.543	186.933	187.406			13.92	0.939	0.961	0.879	0.904	0.855		323.556	333.258
							13.94	0.994	0.948	338.496	327.077		13.94	0.942	0.957	324.887	334.499										13.94	0.994	0.878	0.691	0.593	0.602		338.496	289.468	231.556	187.795	188.277			13.94	0.942	0.954	0.862	0.905	0.852		324.887	334.594
							13.96	0.98	0.977	339.9	328.444		13.96	0.953	0.946	326.214	335.846										13.96	0.98	0.883	0.696	0.604	0.608		339.9	290.724	232.546	188.656	189.15			13.96	0.953	0.957	0.878	0.899	0.843		326.214	335.955
							13.98	0.977	0.96	341.288	329.834		13.98	0.94	0.939	327.561	337.169										13.98	0.977	0.865	0.701	0.606	0.61		341.288	291.953	233.558	189.534	190.034			13.98	0.94	0.971	0.865	0.902	0.844		327.561	337.315
							14	0.976	0.935	342.685	331.173		14	0.95	0.973	328.914	338.537										14	0.976	0.887	0.698	0.596	0.601		342.685	293.207	234.566	190.435	190.925			14	0.95	0.966	0.872	0.898	0.857		328.914	338.702
							14.02	0.957	0.959	344.059	332.522		14.02	0.947	0.959	330.258	339.928										14.02	0.957	0.876	0.686	0.596	0.609		344.059	294.466	235.578	191.29	191.804			14.02	0.947	0.942	0.86	0.886	0.852		330.258	340.052
							14.04	0.97	0.962	345.433	333.895		14.04	0.949	0.954	331.621	341.306										14.04	0.97	0.875	0.692	0.61	0.599		345.433	295.731	236.585	192.175	192.686			14.04	0.949	0.969	0.876	0.893	0.848		331.621	341.418
							14.06	0.964	0.933	346.833	335.26		14.06	0.94	0.954	332.984	342.667										14.06	0.964	0.896	0.711	0.603	0.627		346.833	296.988	237.618	193.064	193.593			14.06	0.94	0.972	0.86	0.909	0.85		332.984	342.806
							14.08	0.967	0.951	348.223	336.602		14.08	0.939	0.944	334.331	344.003										14.08	0.967	0.868	0.709	0.62	0.605		348.223	298.259	238.653	193.982	194.498			14.08	0.939	0.966	0.87	0.893	0.854		334.331	344.206
							14.1	0.964	0.944	349.617	337.984		14.1	0.94	0.963	335.689	345.387										14.1	0.964	0.884	0.703	0.605	0.609		349.617	299.518	239.711	194.884	195.399			14.1	0.94	0.955	0.866	0.893	0.863		335.689	345.587
							14.12	0.965	0.953	351.019	339.371		14.12	0.947	0.957	337.056	346.797										14.12	0.965	0.891	0.714	0.603	0.613		351.019	300.816	240.756	195.765	196.312			14.12	0.947	0.954	0.867	0.899	0.85		337.056	346.972
							14.14	0.957	0.973	352.411	340.732		14.14	0.954	0.961	338.438	348.173										14.14	0.957	0.877	0.714	0.601	0.597		352.411	302.096	241.807	196.671	197.201			14.14	0.954	0.96	0.86	0.915	0.85		338.438	348.36
							14.16	0.963	0.957	353.821	342.151		14.16	0.939	0.939	339.816	349.556										14.16	0.963	0.906	0.716	0.627	0.607		353.821	303.399	242.876	197.581	198.108			14.16	0.939	0.96	0.871	0.904	0.855		339.816	349.75
							14.18	0.95	0.984	355.212	343.572		14.18	0.933	0.955	341.183	350.947										14.18	0.95	0.88	0.709	0.618	0.608		355.212	304.697	243.934	198.526	199.01			14.18	0.933	0.962	0.872	0.905	0.836		341.183	351.157
							14.2	0.947	0.96	356.605	344.994		14.2	0.941	0.962	342.553	352.345										14.2	0.947	0.899	0.716	0.61	0.611		356.605	305.998	245.014	199.446	199.92			14.2	0.941	0.949	0.878	0.904	0.854		342.553	352.553
							14.22	0.958	0.969	358.008	346.407		14.22	0.942	0.972	343.939	353.772										14.22	0.958	0.882	0.715	0.613	0.62		358.008	307.305	246.075	200.367	200.851			14.22	0.942	0.956	0.878	0.886	0.857		343.939	353.957
							14.24	0.956	0.949	359.415	347.845		14.24	0.945	0.938	345.334	355.172										14.24	0.956	0.899	0.717	0.616	0.63		359.415	308.633	247.15	201.279	201.796			14.24	0.945	0.967	0.871	0.892	0.855		345.334	355.369
							14.26	0.956	0.938	360.834	349.228		14.26	0.933	0.959	346.705	356.578										14.26	0.956	0.879	0.705	0.617	0.615		360.834	309.934	248.229	202.22	202.743			14.26	0.933	0.955	0.868	0.895	0.853		346.705	356.801
							14.28	0.943	0.961	362.241	350.623		14.28	0.94	0.948	348.107	357.967										14.28	0.943	0.873	0.725	0.619	0.622		362.241	311.225	249.319	203.158	203.676			14.28	0.94	0.95	0.861	0.921	0.87		348.107	358.193
							14.3	0.953	0.957	363.647	352.07		14.3	0.937	0.977	349.49	359.397										14.3	0.953	0.881	0.708	0.621	0.613		363.647	312.527	250.394	204.109	204.611			14.3	0.937	0.946	0.866	0.892	0.861		349.49	359.617
							14.32	0.943	0.955	365.059	353.485		14.32	0.937	0.937	350.903	360.843										14.32	0.943	0.877	0.711	0.626	0.618		365.059	313.846	251.468	205.054	205.555			14.32	0.937	0.956	0.859	0.889	0.86		350.903	361.029
							14.34	0.956	0.941	366.477	354.888		14.34	0.935	0.973	352.299	362.256										14.34	0.956	0.878	0.717	0.618	0.615		366.477	315.136	252.564	206.006	206.499			14.34	0.935	0.964	0.87	0.882	0.864		352.299	362.462
							14.36	0.954	0.968	367.927	356.329		14.36	0.929	0.966	353.688	363.687										14.36	0.954	0.867	0.717	0.602	0.615		367.927	316.448	253.668	206.943	207.43			14.36	0.929	0.974	0.876	0.885	0.863		353.688	363.903
							14.38	0.942	0.97	369.344	357.765		14.38	0.933	0.957	355.085	365.149										14.38	0.942	0.873	0.716	0.632	0.611		369.344	317.757	254.762	207.898	208.379			14.38	0.933	0.961	0.893	0.894	0.861		355.085	365.35
							14.4	0.948	0.958	370.766	359.237		14.4	0.927	0.954	356.483	366.582										14.4	0.948	0.883	0.725	0.624	0.607		370.766	319.082	255.867	208.867	209.324			14.4	0.927	0.981	0.878	0.885	0.863		356.483	366.831
							14.42	0.943	0.955	372.192	360.681		14.42	0.934	0.933	357.885	368.004										14.42	0.943	0.87	0.723	0.621	0.617		372.192	320.401	256.988	209.825	210.265			14.42	0.934	0.978	0.868	0.885	0.851		357.885	368.295
							14.44	0.953	0.978	373.629	362.152		14.44	0.933	0.94	359.302	369.433										14.44	0.953	0.883	0.726	0.625	0.618		373.629	321.722	258.102	210.795	211.222			14.44	0.933	0.977	0.882	0.881	0.866		359.302	369.765
							14.46	0.936	0.975	375.074	363.604		14.46	0.935	0.964	360.728	370.854										14.46	0.936	0.867	0.733	0.618	0.606		375.074	323.067	259.236	211.748	212.18			14.46	0.935	0.974	0.886	0.892	0.859		360.728	371.244
							14.48	0.941	0.945	376.503	365.068		14.48	0.941	0.938	362.15	372.291										14.48	0.941	0.84	0.735	0.643	0.614		376.503	324.369	260.365	212.732	213.131			14.48	0.941	0.968	0.892	0.881	0.861		362.15	372.732
							14.5	0.942	0.983	377.941	366.552		14.5	0.928	0.948	363.586	373.77										14.5	0.942	0.852	0.73	0.625	0.627		377.941	325.652	261.524	213.721	214.095			14.5	0.928	0.966	0.885	0.889	0.873		363.586	374.206
							14.52	0.936	0.975	379.379	368.07		14.52	0.922	0.954	365.003	375.224										14.52	0.936	0.863	0.711	0.625	0.612		379.379	326.965	262.645	214.71	215.074			14.52	0.922	0.965	0.861	0.9	0.863		365.003	375.688
							14.54	0.94	0.976	380.82	369.533		14.54	0.93	0.945	366.419	376.669										14.54	0.94	0.869	0.728	0.631	0.604		380.82	328.292	263.779	215.69	216.024			14.54	0.93	0.972	0.874	0.884	0.864		366.419	377.168
							14.56	0.935	0.991	382.258	371.041		14.56	0.937	0.961	367.865	378.123										14.56	0.935	0.861	0.724	0.623	0.619		382.258	329.621	264.92	216.682	216.991			14.56	0.937	0.988	0.881	0.907	0.86		367.865	378.687
							14.58	0.936	0.952	383.719	372.555		14.58	0.936	0.95	369.309	379.613										14.58	0.936	0.861	0.737	0.621	0.624		383.719	330.946	266.074	217.678	217.967			14.58	0.936	0.974	0.889	0.876	0.869		369.309	380.188
							14.6	0.947	0.94	385.169	374.016		14.6	0.92	0.962	370.745	381.086										14.6	0.947	0.852	0.717	0.632	0.622		385.169	332.281	267.215	218.673	218.964			14.6	0.92	0.982	0.878	0.894	0.87		370.745	381.706
							14.62	0.942	0.954	386.635	375.496		14.62	0.921	0.948	372.171	382.561										14.62	0.942	0.866	0.715	0.63	0.613		386.635	333.612	268.362	219.675	219.947			14.62	0.921	0.976	0.898	0.877	0.862		372.171	383.225
							14.64	0.947	0.956	388.11	376.997		14.64	0.917	0.938	373.603	384.027										14.64	0.947	0.855	0.722	0.631	0.612		388.11	334.954	269.486	220.678	220.924			14.64	0.917	0.996	0.874	0.884	0.853		373.603	384.764
							14.66	0.943	0.937	389.589	378.439		14.66	0.921	0.952	375.042	385.508										14.66	0.943	0.851	0.72	0.624	0.622		389.589	336.288	270.637	221.683	221.911			14.66	0.921	0.985	0.871	0.899	0.856		375.042	386.295
							14.68	0.945	0.953	391.068	379.924		14.68	0.922	0.958	376.484	387.014										14.68	0.945	0.862	0.729	0.641	0.62		391.068	337.624	271.809	222.691	222.898			14.68	0.922	0.981	0.882	0.888	0.862		376.484	387.837
							14.7	0.946	0.947	392.554	381.427		14.7	0.919	0.965	377.93	388.517										14.7	0.946	0.853	0.726	0.635	0.627		392.554	338.977	272.974	223.729	223.894			14.7	0.919	0.973	0.878	0.885	0.862		377.93	389.373
							14.72	0.95	0.958	394.049	382.92		14.72	0.926	0.948	379.383	390.01										14.72	0.95	0.839	0.723	0.643	0.626		394.049	340.312	274.135	224.75	224.921			14.72	0.926	0.97	0.87	0.897	0.859		379.383	390.908
							14.74	0.949	0.938	395.55	384.413		14.74	0.933	0.967	380.848	391.53										14.74	0.949	0.853	0.721	0.626	0.611		395.55	341.632	275.299	225.784	225.918			14.74	0.933	0.959	0.88	0.903	0.883		380.848	392.425
							14.76	0.945	0.954	397.06	385.927		14.76	0.93	0.96	382.323	393.031										14.76	0.945	0.853	0.728	0.619	0.629		397.06	342.992	276.484	226.791	226.926			14.76	0.93	0.965	0.861	0.912	0.876		382.323	393.93
							14.78	0.955	0.942	398.569	387.421		14.78	0.922	0.965	383.799	394.571										14.78	0.955	0.874	0.734	0.632	0.615		398.569	344.356	277.656	227.797	227.93			14.78	0.922	0.978	0.868	0.9	0.866		383.799	395.475
							14.8	0.949	0.944	400.076	388.931		14.8	0.932	0.969	385.274	396.113										14.8	0.949	0.852	0.732	0.632	0.627		400.076	345.747	278.844	228.833	228.949			14.8	0.932	0.978	0.872	0.927	0.884		385.274	397.027
							14.82	0.953	0.963	401.588	390.452		14.82	0.927	0.936	386.747	397.613										14.82	0.953	0.844	0.74	0.629	0.634		401.588	347.076	280.046	229.868	229.971			14.82	0.927	0.972	0.876	0.922	0.866		386.747	398.586
							14.84	0.944	0.961	403.117	392.003		14.84	0.929	0.933	388.236	399.121										14.84	0.944	0.862	0.733	0.645	0.618		403.117	348.449	281.259	230.902	230.999			14.84	0.929	0.97	0.874	0.909	0.861		388.236	400.136
							14.86	0.948	0.943	404.637	393.499		14.86	0.917	0.967	389.717	400.643										14.86	0.948	0.859	0.744	0.633	0.645		404.637	349.824	282.464	231.963	232.018			14.86	0.917	0.972	0.88	0.898	0.886		389.717	401.696
							14.88	0.957	0.929	406.17	395.019		14.88	0.917	0.932	391.197	402.159										14.88	0.957	0.857	0.745	0.648	0.635		406.17	351.2	283.677	233.02	233.077			14.88	0.917	0.97	0.865	0.908	0.896		391.197	403.253
							14.9	0.953	0.952	407.712	396.526		14.9	0.915	0.962	392.674	403.697										14.9	0.953	0.861	0.744	0.645	0.64		407.712	352.588	284.905	234.08	234.132			14.9	0.915	0.982	0.883	0.886	0.866		392.674	404.831
							14.92	0.954	0.939	409.259	398.052		14.92	0.917	0.947	394.156	405.238										14.92	0.954	0.87	0.748	0.636	0.636		409.259	353.976	286.131	235.153	235.199			14.92	0.917	0.969	0.869	0.91	0.867		394.156	406.404
							14.94	0.947	0.962	410.799	399.596		14.94	0.917	0.945	395.638	406.765										14.94	0.947	0.867	0.755	0.642	0.649		410.799	355.4	287.376	236.2	236.266			14.94	0.917	0.986	0.87	0.902	0.879		395.638	407.99
							14.96	0.944	0.951	412.334	401.163		14.96	0.921	0.948	397.131	408.31										14.96	0.944	0.868	0.765	0.643	0.644		412.334	356.816	288.641	237.287	237.342			14.96	0.921	0.969	0.86	0.912	0.869		397.131	409.554
							14.98	0.948	0.964	413.886	402.707		14.98	0.928	0.949	398.643	409.848										14.98	0.948	0.87	0.76	0.648	0.648		413.886	358.237	289.915	238.354	238.411			14.98	0.928	0.983	0.856	0.897	0.887		398.643	411.163
							15	0.949	0.947	415.426	404.276		15	0.923	0.946	400.158	411.382										15	0.949	0.875	0.749	0.653	0.66		415.426	359.658	291.177	239.444	239.517			15	0.923	0.968	0.866	0.905	0.874		400.158	412.746
							15.02	0.959	0.92	416.999	405.804		15.02	0.913	0.93	401.66	412.945										15.02	0.959	0.874	0.76	0.652	0.647		416.999	361.086	292.428	240.537	240.613			15.02	0.913	0.973	0.874	0.904	0.862		401.66	414.337
							15.04	0.959	0.922	418.575	407.315		15.04	0.917	0.962	403.158	414.491										15.04	0.959	0.87	0.751	0.644	0.658		418.575	362.521	293.707	241.633	241.708			15.04	0.917	0.971	0.881	0.916	0.882		403.158	415.933
							15.06	0.953	0.939	420.148	408.869		15.06	0.919	0.95	404.681	416.062										15.06	0.953	0.887	0.76	0.66	0.65		420.148	363.952	294.962	242.739	242.809			15.06	0.919	0.977	0.872	0.914	0.878		404.681	417.54
							15.08	0.961	0.928	421.728	410.4		15.08	0.919	0.948	406.199	417.627										15.08	0.961	0.882	0.776	0.647	0.651		421.728	365.418	296.27	243.831	243.911			15.08	0.919	0.969	0.868	0.918	0.866		406.199	419.153
							15.1	0.955	0.945	423.321	411.947		15.1	0.916	0.944	407.712	419.203										15.1	0.955	0.88	0.765	0.66	0.655		423.321	366.88	297.576	244.947	245.027			15.1	0.916	0.966	0.871	0.893	0.87		407.712	420.746
							15.12	0.963	0.927	424.913	413.51		15.12	0.926	0.975	409.239	420.768										15.12	0.963	0.873	0.767	0.655	0.668		424.913	368.346	298.867	246.057	246.139			15.12	0.926	0.972	0.867	0.908	0.859		409.239	422.365
							15.14	0.955	0.951	426.515	415.063		15.14	0.917	0.935	410.775	422.365										15.14	0.955	0.859	0.782	0.662	0.662		426.515	369.78	300.19	247.193	247.294			15.14	0.917	0.976	0.887	0.898	0.888		410.775	423.97
							15.16	0.956	0.953	428.11	416.664		15.16	0.922	0.949	412.319	423.942										15.16	0.956	0.874	0.782	0.661	0.664		428.11	371.231	301.519	248.323	248.42			15.16	0.922	0.988	0.871	0.916	0.86		412.319	425.608
							15.18	0.952	0.944	429.715	418.249		15.18	0.92	0.96	413.861	425.536										15.18	0.952	0.879	0.787	0.682	0.674		429.715	372.688	302.868	249.47	249.571			15.18	0.92	0.965	0.862	0.897	0.853		413.861	427.247
							15.2	0.957	0.94	431.322	419.822		15.2	0.924	0.944	415.409	427.133										15.2	0.957	0.86	0.79	0.663	0.672		431.322	374.151	304.215	250.628	250.715			15.2	0.924	0.971	0.886	0.895	0.861		415.409	428.877
							15.22	0.956	0.956	432.927	421.423		15.22	0.917	0.935	416.959	428.694										15.22	0.956	0.882	0.786	0.659	0.675		432.927	375.63	305.563	251.775	251.892			15.22	0.917	0.966	0.851	0.905	0.867		416.959	430.48
							15.24	0.766	0.779	434.543	423.037		15.24	0.737	0.766	418.512	430.298										15.24	0.766	0.688	0.619	0.534	0.537		434.543	377.095	306.92	252.9	253.037			15.24	0.737	0.76	0.703	0.714	0.695		418.512	432.103
[truncated: 3 more columns]

## Sheet: Fig. S2
	Fig. S2a							Fig. S2e
	Distance (μm)	Height (nm)		Distance (μm)	Height (nm)			2.688
	0	0.10982		0	-0.31099			1.488
	0.01984	0.05842		0.01984	-0.30658			1.754
	0.03967	0.35803		0.03967	-0.30502			2.354
	0.05951	0.17483		0.05951	-0.45851			1.077
	0.07935	0.03601		0.07935	-0.30348			0.83
	0.09918	0.20382		0.09918	-0.30192			0.885
	0.11902	-0.02241		0.11902	-0.35257			0.745
	0.13886	0.1454		0.13886	-0.24817			1.609
	0.15869	0.00658		0.15869	-0.5045			0.725
	0.17853	0.21877		0.17853	-0.4001			0.82
	0.19836	0.12434		0.19836	-0.34791			1.03
	0.2182	-0.01448		0.2182	-0.39856			0.668
	0.23804	0.02153		0.23804	-0.44921			1.559
	0.25787	0.05755		0.25787	-0.3448			1.004
	0.27771	0.05052		0.27771	-0.44608			0.849
	0.29755	0.21834		0.29755	-0.34168			0.698
	0.31738	0.34311		0.31738	-0.49517			1.035
	0.33722	-0.10234		0.33722	-0.39077			2.139
	0.35706	0.02109		0.35706	0.84646			1.537
	0.37689	0.01407		0.37689	1.51571			1.15
	0.39673	-0.12475		0.39673	1.1059			1.262
	0.41657	-0.00132		0.41657	1.26094			0.996
	0.4364	-0.18318		0.4364	1.10744			2.919
	0.45624	0.07205		0.45624	1.31469			1.354
	0.47607	0.06503		0.47607	1.21341			0.923
	0.49591	0.01363		0.49591	1.21497			0.477
	0.51575	-0.03777		0.51575	1.26716			0.667
	0.53558	-0.17659		0.53558	1.47441			1.493
	0.55542	0.03561		0.55542	1.2687			0.982
	0.57526	0.07162		0.57526	1.06458			0.932
	0.59509	0.15201		0.59509	1.11677			0.658
	0.61493	-0.1186		0.61493	1.32402			2.149
	0.63477	0.04922		0.63477	1.27337			1.488
	0.6546	-0.17703		0.6546	1.27493			2.104
	0.67444	-0.09663		0.67444	1.3287			1.056
	0.69428	-0.05927		0.69428	1.27805			1.332
	0.71411	-0.11067		0.71411	1.17519			1.38
	0.73395	0.14456		0.73395	1.27959			1.84
	0.75378	0.05012		0.75378	1.22894			1.384
	0.77362	0.39277		0.77362	1.54062			1.172
	0.79346	0.20957		0.79346	1.33491			1.143
	0.81329	0.11512		0.81329	1.43931			1.04
	0.83313	-1.46807		0.83313	1.28582			1.259
	0.85297	-1.51813		0.85297	1.28738			1.011
	0.8728	-1.56953		0.8728	1.13388			1.393
	0.89264	-1.57655		0.89264	1.39176			0.559
	0.91248	-1.62795		0.91248	1.44554			0.621
	0.93231	-1.54755		0.93231	1.39489			0.95
	0.95215	-1.64333		0.95215	1.29361			1.537
	0.97199	-1.69339		0.97199	1.70654			1.061
	0.99182	-1.56996		0.99182	1.50083			1.02
	1.01166	-1.57698		1.01166	1.55461			2.387
	1.0315	-1.58535		1.0315	1.29827			1.836
	1.05133	-1.63541		1.05133	1.40267			1.487
	1.07117	-1.59939		1.07117	1.24918			0.806
	1.091	-1.78124		1.091	1.30137			1.291
	1.11084	-1.70219		1.11084	1.35356			0.984
	1.13068	-1.66484		1.13068	1.20007			1.248
	1.15051	-1.76061		1.15051	1.40732			1.781
				1.17035	1.46109			1.989
				1.19019	1.51328			1.503
				1.21002	1.46263			1.187
				1.22986	1.25851			1.704
				1.2497	1.51639			1.394
				1.26953	1.67301			0.968
				1.28937	1.15877			0.851
				1.30921	1.46886			1.19
				1.32904	-0.07379			0.764
				1.34888	-0.48517			1.372
				1.36872	-0.27793			1.273
				1.38855	-0.43142			1.248
				1.40839	-0.32701			1.358
				1.42822	-0.37766			1.295
				1.44806	-0.27326			1.069
				1.4679	-0.37454			1.407
				1.48773	-0.42519			1.747
				1.50757	-0.27016			1.195
				1.52741	-0.31923			2.124
				1.54724	-0.52493			1.463
				1.56708	-0.36832			1.006
				1.58692	-0.26391			0.748
				1.60675	-0.46962			1.493
				1.62659	-0.31458			1.305
				1.64643	-0.46649			1.161
				1.66626	-0.51714			1.186
				1.6861	-0.51558			0.977
				1.70593	-0.46339			1.494
								1.209
								1.008
								1.12
								1.425
								1.447
								1.109
								0.645
								0.626
								1.14
								1.112
								0.621
								1.518
								0.726
								0.924
								1.46
								0.946
								0.841
								0.973
								1.202
								1.731
								1.052
								1.861
								0.825
								0.852
								1.024
								1.061
								1.519
								0.8
								1.204
								1.207
								1.58
								0.623

## Sheet: Fig. S3
		Fig. S3a				Fig. S3b				Fig. S3c															Fig. S3d
			Intensity (a.u.)				Intensity (a.u.)			Binding energy (eV)	Raw data	Fitted curve	Background	Ti-C	Ti2+	Ti3+	TiO2	Ti-F	Ti-C	Ti2+	Ti3+				Binding energy (eV)	Raw data	Fitted curve	Background	Ti-O	Ti-OH	C-O	Ti-H2O
		Binding energy (eV)	Ti3AlC2	Ti3C2Tx		Binding energy (eV)	Ti3C2Tx	Ti3AlC2		468.3	1580	1587.39	1580	1580	1581.95	1580.73	1581.75	1580	1582.49	1580	1580.47				540	1687.5	1693.27	1687.5	1688.01	1688.67	1690.08	1689.01
		1100	0.44762	0.77556		85	223.75	341.25		468.2	1652.5	1587.59	1580	1580	1581.98	1580.74	1581.8	1580	1582.58	1580	1580.48				539.9	1702.5	1693.41	1687.5	1688.02	1688.69	1690.14	1689.06
		1099	0.43576	0.73886		84.9	270	391.25		468.1	1655	1587.19	1579.4	1579.4	1581.41	1580.16	1581.26	1579.4	1582.08	1579.4	1579.9				539.8	1718.75	1693.54	1687.48	1688.01	1688.69	1690.18	1689.08
		1098	0.42559	0.70545		84.8	266.25	388.75		468	1613.75	1586.78	1578.78	1578.78	1580.82	1579.54	1580.68	1578.78	1581.56	1578.78	1579.28				539.7	1682.5	1693.64	1687.43	1687.97	1688.67	1690.2	1689.09
		1097	0.4171	0.67532		84.7	258.75	343.75		467.9	1623.75	1586.72	1578.49	1578.49	1580.56	1579.27	1580.45	1578.49	1581.38	1578.49	1579.01				539.6	1821.25	1693.81	1687.43	1687.99	1688.71	1690.28	1689.15
		1096	0.41029	0.64848		84.6	271.25	362.5		467.8	1635	1586.58	1578.11	1578.11	1580.22	1578.91	1580.13	1578.11	1581.12	1578.11	1578.64				539.5	1742.5	1693.77	1687.22	1687.79	1688.53	1690.14	1688.99
		1095	0.40517	0.62493		84.5	262.5	412.5		467.7	1620	1586.36	1577.64	1577.64	1579.79	1578.45	1579.72	1577.64	1580.78	1577.64	1578.19				539.4	1638.75	1693.85	1687.14	1687.71	1688.47	1690.12	1688.96
		1094	0.39583	0.60026		84.4	273.75	398.75		467.6	1643.75	1586.27	1577.29	1577.29	1579.47	1578.12	1579.44	1577.29	1580.56	1577.29	1577.85				539.3	1773.75	1694.11	1687.21	1687.8	1688.57	1690.27	1689.1
		1093	0.40009	0.5863		84.3	256.25	360		467.5	1618.75	1585.99	1576.74	1576.74	1578.96	1577.58	1578.95	1576.74	1580.15	1576.74	1577.31				539.2	1635	1694.16	1687.08	1687.68	1688.47	1690.22	1689.03
		1092	0.40449	0.57702		84.2	270	395		467.4	1635	1585.93	1576.4	1576.4	1578.65	1577.25	1578.68	1576.4	1579.96	1576.4	1576.98				539.1	1672.5	1694.44	1687.16	1687.77	1688.58	1690.38	1689.18
		1091	0.40288	0.56979		84.1	278.75	363.75		467.3	1632.5	1585.75	1575.91	1575.91	1578.2	1576.78	1578.27	1575.91	1579.63	1575.91	1576.51				539	1705	1694.66	1687.18	1687.81	1688.64	1690.49	1689.28
		1090	0.4014	0.56258		84	238.75	373.75		467.2	1558.75	1585.6	1575.44	1575.44	1577.78	1576.33	1577.88	1575.44	1579.34	1575.44	1576.06				538.9	1778.75	1694.85	1687.16	1687.8	1688.65	1690.55	1689.32
		1089	0.40155	0.55966		83.9	280	367.5		467.1	1587.5	1586.08	1575.58	1575.58	1577.95	1576.49	1578.09	1575.58	1579.66	1575.58	1576.21				538.8	1652.5	1694.92	1687.01	1687.66	1688.54	1690.49	1689.26
		1088	0.3978	0.55884		83.8	238.75	392.5		467	1468.75	1586.33	1575.48	1575.48	1577.9	1576.41	1578.08	1575.48	1579.76	1575.48	1576.13				538.7	1707.5	1695.21	1687.07	1687.73	1688.63	1690.64	1689.4
		1087	0.38872	0.55939		83.7	280	346.25		466.9	1611.25	1587.59	1576.37	1576.37	1578.82	1577.31	1579.05	1576.37	1580.85	1576.37	1577.03				538.6	1733.75	1695.42	1687.03	1687.72	1688.64	1690.71	1689.46
		1086	0.38261	0.55963		83.6	270	376.25		466.8	1647.5	1587.7	1576.08	1576.08	1578.58	1577.04	1578.86	1576.08	1580.79	1576.08	1576.76				538.5	1747.5	1695.6	1686.96	1687.66	1688.61	1690.74	1689.48
		1085	0.38258	0.56285		83.5	246.25	367.5		466.7	1605	1587.54	1575.49	1575.49	1578.03	1576.46	1578.36	1575.49	1580.44	1575.49	1576.18				538.4	1705	1695.77	1686.87	1687.58	1688.55	1690.75	1689.48
		1084	0.38632	0.55005		83.4	232.5	361.25		466.6	1653.75	1587.75	1575.24	1575.24	1577.84	1576.24	1578.22	1575.24	1580.46	1575.24	1575.96				538.3	1706.25	1696.02	1686.84	1687.57	1688.57	1690.84	1689.56
		1083	0.3956	0.54473		83.3	291.25	397.5		466.5	1591.25	1587.58	1574.59	1574.59	1577.24	1575.61	1577.68	1574.59	1580.1	1574.59	1575.33				538.2	1723.75	1696.28	1686.81	1687.56	1688.58	1690.92	1689.64
		1082	0.40389	0.53386		83.2	258.75	352.5		466.4	1517.5	1587.97	1574.46	1574.46	1577.15	1575.49	1577.66	1574.46	1580.28	1574.46	1575.21				538.1	1787.5	1696.53	1686.75	1687.52	1688.57	1690.99	1689.7
		1081	0.40862	0.53429		83.1	258.75	368.75		466.3	1578.75	1589	1574.93	1574.93	1577.67	1575.99	1578.25	1574.93	1581.1	1574.93	1575.71				538	1713.75	1696.69	1686.59	1687.38	1688.46	1690.96	1689.67
		1080	0.41508	0.54162		83	300	335		466.2	1627.5	1589.58	1574.9	1574.9	1577.69	1575.98	1578.35	1574.9	1581.45	1574.9	1575.7				537.9	1751.25	1696.99	1686.55	1687.35	1688.47	1691.05	1689.76
		1079	0.41653	0.5538		82.9	253.75	410		466.1	1533.75	1589.82	1574.46	1574.46	1577.31	1575.57	1578.05	1574.46	1581.45	1574.46	1575.29				537.8	1812.5	1697.24	1686.45	1687.27	1688.42	1691.09	1689.8
		1078	0.41292	0.56817		82.8	238.75	357.5		466	1596.25	1590.9	1574.8	1574.8	1577.7	1575.93	1578.53	1574.8	1582.29	1574.8	1575.65				537.7	1672.5	1697.42	1686.25	1687.1	1688.28	1691.04	1689.76
		1077	0.4021	0.57429		82.7	237.5	371.25		465.9	1585	1591.57	1574.62	1574.62	1577.58	1575.77	1578.51	1574.62	1582.69	1574.62	1575.49				537.6	1767.5	1697.84	1686.27	1687.14	1688.36	1691.21	1689.94
		1076	0.39493	0.57897		82.6	242.5	366.25		465.8	1526.25	1592.44	1574.53	1574.53	1577.55	1575.71	1578.58	1574.54	1583.3	1574.53	1575.43				537.5	1718.75	1698.13	1686.14	1687.03	1688.29	1691.24	1689.99
		1075	0.3915	0.58484		82.5	263.75	388.75		465.7	1695	1593.97	1574.93	1574.93	1578.01	1576.14	1579.15	1574.95	1584.53	1574.93	1575.86				537.4	1741.25	1698.52	1686.09	1687.01	1688.3	1691.36	1690.13
		1074	0.39172	0.59245		82.4	226.25	392.5		465.6	1515	1594.31	1573.94	1573.94	1577.08	1575.17	1578.34	1573.96	1584.56	1573.94	1574.9				537.3	1807.5	1698.9	1686.01	1686.94	1688.28	1691.45	1690.24
		1073	0.3936	0.60621		82.3	238.75	395		465.5	1581.25	1596.42	1574.43	1574.43	1577.63	1575.69	1579.03	1574.47	1586.34	1574.43	1575.42				537.2	1701.25	1699.2	1685.82	1686.78	1688.16	1691.44	1690.27
		1072	0.3988	0.61069		82.2	248.75	402.5		465.4	1566.25	1598.35	1574.37	1574.37	1577.64	1575.66	1579.18	1574.44	1587.91	1574.37	1575.39				537.1	1717.5	1699.7	1685.79	1686.78	1688.2	1691.62	1690.48
		1071	0.4005	0.62425		82.1	231.25	398.75		465.3	1622.5	1600.9	1574.44	1574.44	1577.77	1575.76	1579.47	1574.55	1590.06	1574.44	1575.49				537	1767.5	1700.21	1685.74	1686.76	1688.23	1691.77	1690.68
		1070	0.40986	0.63085		82	261.25	367.5		465.2	1655	1603.62	1574.04	1574.04	1577.45	1575.39	1579.31	1574.22	1592.33	1574.04	1575.13				536.9	1756.25	1700.68	1685.61	1686.66	1688.18	1691.86	1690.82
		1069	0.41169	0.63639		81.9	247.5	378.75		465.1	1541.25	1606.89	1573.37	1573.37	1576.85	1574.75	1578.9	1573.66	1595.09	1573.37	1574.5				536.8	1697.5	1701.2	1685.5	1686.58	1688.15	1691.98	1691
		1068	0.40916	0.62804		81.8	257.5	360		465	1623.75	1612.13	1573.64	1573.64	1577.19	1575.05	1579.44	1574.1	1599.74	1573.64	1574.8				536.7	1603.75	1701.86	1685.48	1686.59	1688.21	1692.2	1691.3
		1067	0.40792	0.61137		81.7	238.75	382.5		464.9	1660	1618	1573.22	1573.22	1576.85	1574.67	1579.32	1573.96	1604.89	1573.22	1574.43				536.6	1672.5	1702.7	1685.61	1686.75	1688.43	1692.58	1691.78
		1066	0.4073	0.59112		81.6	245	388.75		464.8	1677.5	1625.15	1572.51	1572.51	1576.21	1573.99	1578.92	1573.65	1611.16	1572.51	1573.76				536.5	1693.75	1703.5	1685.63	1686.8	1688.55	1692.87	1692.17
		1065	0.40166	0.56647		81.5	280	355		464.7	1691.25	1634.07	1571.64	1571.64	1575.43	1573.16	1578.4	1573.39	1618.96	1571.64	1572.93				536.4	1712.5	1704.32	1685.62	1686.83	1688.63	1693.14	1692.57
		1064	0.39828	0.54579		81.4	236.25	387.5		464.6	1598.75	1645.14	1570.65	1570.65	1574.52	1572.2	1577.78	1573.29	1628.61	1570.65	1571.99				536.3	1721.25	1705.17	1685.58	1686.82	1688.69	1693.41	1692.98
		1063	0.39339	0.52827		81.3	226.25	377.5		464.5	1641.25	1659.59	1570.42	1570.42	1574.38	1572.01	1577.95	1574.33	1641.2	1570.42	1571.81				536.2	1655	1706.08	1685.52	1686.8	1688.75	1693.68	1693.41
		1062	0.39359	0.51319		81.2	257.5	372.5		464.4	1700	1676.67	1569.83	1569.83	1573.88	1571.47	1577.81	1575.56	1655.83	1569.83	1571.28				536.1	1712.5	1707.17	1685.57	1686.89	1688.91	1694.08	1694
		1061	0.39555	0.51169		81.1	258.75	341.25		464.3	1738.75	1696.56	1568.76	1568.76	1572.9	1570.43	1577.22	1577.01	1672.52	1568.76	1570.26				536	1716.25	1708.26	1685.53	1686.89	1688.99	1694.41	1694.55
		1060	0.40131	0.50647		81	267.5	352.5		464.2	1686.25	1719.68	1567.35	1567.35	1571.59	1569.07	1576.35	1579.08	1691.44	1567.35	1568.91				535.9	1722.5	1709.44	1685.48	1686.89	1689.07	1694.77	1695.15
		1059	0.39721	0.51012		80.9	255	391.25		464.1	1767.5	1747.02	1566.37	1566.37	1570.71	1568.14	1575.96	1582.78	1713.29	1566.37	1567.99				535.8	1728.75	1710.73	1685.42	1686.88	1689.14	1695.15	1695.82
		1058	0.39546	0.50758		80.8	226.25	357.5		464	1738.75	1777.58	1564.71	1564.71	1569.15	1566.52	1574.98	1587.33	1736.74	1564.71	1566.4				535.7	1761.25	1712.14	1685.35	1686.86	1689.22	1695.57	1696.55
		1057	0.39437	0.50574		80.7	272.5	370		463.9	1791.25	1812.27	1563.27	1563.27	1567.82	1565.13	1574.32	1593.99	1762.31	1563.27	1565.03				535.6	1627.5	1713.66	1685.23	1686.79	1689.25	1695.99	1697.32
		1056	0.39009	0.50936		80.6	221.25	373.75		463.8	1823.75	1850.29	1561.38	1561.38	1566.05	1563.3	1573.36	1602.49	1788.78	1561.38	1563.22				535.5	1666.25	1715.55	1685.32	1686.94	1689.5	1696.68	1698.41
		1055	0.38547	0.50457		80.5	220	415		463.7	1935	1891.54	1559.21	1559.21	1564	1561.18	1572.31	1613.4	1815.58	1559.21	1561.14				535.4	1643.75	1717.6	1685.35	1687.02	1689.7	1697.39	1699.54
		1054	0.38221	0.50545		80.4	238.75	365		463.6	1886.25	1934.98	1556.11	1556.11	1561.01	1558.13	1570.61	1626.48	1841.18	1556.11	1558.12				535.3	1718.75	1719.92	1685.42	1687.15	1689.95	1698.23	1700.85
		1053	0.3849	0.50695		80.3	255	377.5		463.5	2037.5	1981.38	1553.38	1553.38	1558.41	1555.46	1569.68	1643.41	1865.84	1553.38	1555.48				535.2	1711.25	1722.4	1685.37	1687.16	1690.09	1699.07	1702.18
		1052	0.38754	0.50488		80.2	200	405		463.4	1985	2028.37	1549.38	1549.38	1554.53	1551.52	1568.06	1662.86	1886.72	1549.38	1551.58				535.1	1762.5	1725.23	1685.33	1687.19	1690.27	1700.06	1703.7
		1051	0.39048	0.50332		80.1	241.25	370		463.3	2103.75	2076.84	1545.78	1545.78	1551.07	1547.99	1567.64	1686.69	1904.26	1545.78	1548.09				535	1722.5	1728.38	1685.2	1687.14	1690.37	1701.15	1705.33
		1050	0.38957	0.50122		80	255	401.25		463.2	2137.5	2124.51	1541.17	1541.17	1546.6	1543.44	1567.33	1713.54	1915.85	1541.17	1543.59				534.9	1772.5	1732.05	1685.15	1687.15	1690.57	1702.52	1707.24
		1049	0.39405	0.49856		79.9	232.5	346.25		463.1	2152.5	2171.35	1536.24	1536.24	1541.81	1538.58	1568.26	1743.99	1921.12	1536.24	1538.78				534.8	1686.25	1736.18	1685.01	1687.1	1690.71	1704.08	1709.33
		1048	0.39807	0.49375		79.8	283.75	373.75		463	2271.25	2216.95	1531.14	1531.14	1536.87	1533.56	1571.09	1777.82	1919.52	1531.14	1533.82				534.7	1726.25	1741.08	1685.01	1687.18	1691.01	1706.1	1711.81
		1047	0.39918	0.49474		79.7	272.5	387.5		462.9	2253.75	2260.27	1525.03	1525.03	1530.91	1527.52	1575.64	1813.58	1909.91	1525.03	1527.85				534.6	1735	1746.66	1684.94	1687.2	1691.29	1708.46	1714.54
		1046	0.39797	0.50257		79.6	237.5	361.25		462.8	2235	2302.59	1519	1519	1525.05	1521.58	1583.79	1851.53	1893.68	1519	1521.98				534.5	1757.5	1753.07	1684.86	1687.22	1691.6	1711.27	1717.57
		1045	0.40222	0.50599		79.5	272.5	393.75		462.7	2326.25	2344.43	1513.09	1513.09	1519.3	1515.74	1596.41	1890.61	1871.57	1513.09	1516.23				534.4	1802.5	1760.39	1684.75	1687.21	1691.92	1714.62	1720.89
		1044	0.40563	0.50905		79.4	252.5	357.5		462.6	2466.25	2385.6	1506.37	1506.37	1512.76	1509.11	1613.52	1928.63	1843.7	1506.37	1509.7				534.3	1812.5	1768.69	1684.57	1687.13	1692.24	1718.57	1724.45
		1043	0.41222	0.51059		79.3	288.75	385		462.5	2418.75	2426.36	1498.43	1498.43	1505.01	1501.27	1635.63	1963.73	1810.88	1498.43	1501.98				534.2	1712.5	1778.12	1684.37	1687.05	1692.63	1723.27	1728.26
		1042	0.41021	0.51083		79.2	262.5	368.75		462.4	2437.5	2468.8	1490.82	1490.82	1497.6	1493.76	1665.09	1995.96	1775.9	1490.82	1494.62				534.1	1852.5	1788.9	1684.32	1687.12	1693.28	1729.05	1732.42
		1041	0.40528	0.51363		79.1	275	382.5		462.3	2545	2512.66	1483	1483	1489.98	1486.03	1701.97	2023.24	1739.37	1483	1487.07				534	1800	1800.65	1684.06	1686.99	1693.82	1735.62	1736.38
		1040	0.40958	0.51649		79	240	352.5		462.2	2542.5	2557.15	1474.22	1474.22	1481.41	1477.36	1745.8	2043.45	1701.62	1474.22	1478.62				533.9	1771.25	1813.63	1683.88	1686.95	1694.59	1743.45	1740.26
		1039	0.41877	0.51252		78.9	252.5	378.75		462.1	2656.25	2602.75	1465.39	1465.39	1472.8	1468.64	1797.37	2056.27	1664.43	1465.39	1470.19				533.8	1792.5	1827.71	1683.74	1686.97	1695.58	1752.63	1743.75
		1038	0.41842	0.51056		78.8	233.75	363.75		462	2625	2647.57	1455.55	1455.55	1463.19	1458.92	1854.97	2059.81	1627.58	1455.55	1460.84				533.7	1826.25	1842.67	1683.57	1686.96	1696.75	1763.2	1746.46
		1037	0.41991	0.51697		78.7	273.75	357.5		461.9	2695	2691.49	1445.88	1445.88	1453.77	1449.38	1918.48	2054.68	1592.8	1445.88	1451.8				533.6	1906.25	1858.37	1683.34	1686.91	1698.12	1775.27	1748.11
		1036	0.41769	0.51755		78.6	238.75	393.75		461.8	2756.25	2731.89	1435.56	1435.56	1443.7	1439.19	1985.05	2039.82	1559.64	1435.56	1442.28				533.5	1885	1874.68	1682.99	1686.75	1699.65	1788.85	1748.4
		1035	0.41985	0.52162		78.5	281.25	366.25		461.7	2731.25	2766.67	1424.64	1424.64	1433.05	1428.41	2052.08	2015.53	1528.4	1424.64	1432.41				533.4	1858.75	1891.81	1682.68	1686.64	1701.57	1804.19	1747.44
		1034	0.42604	0.51965		78.4	240	375		461.6	2720	2794.07	1413.84	1413.84	1422.53	1417.76	2117.09	1983.08	1499.85	1413.84	1422.99				533.3	1931.25	1909.97	1682.4	1686.59	1703.92	1821.36	1745.29
		1033	0.43009	0.5209		78.3	252.5	392.5		461.5	2775	2811.29	1403.05	1403.05	1412.03	1407.12	2176.26	1943.29	1473.83	1403.05	1414				533.2	1921.25	1929.24	1682.01	1686.44	1706.62	1840.19	1742.02
		1032	0.43518	0.52867		78.2	260	360		461.4	2903.75	2815.04	1391.71	1391.71	1401	1395.95	2225.1	1896.84	1449.66	1391.71	1405.03				533.1	1962.5	1950.08	1681.63	1686.33	1709.85	1860.79	1738.02
		1031	0.43615	0.53288		78.1	260	362.5		461.3	2821.25	2802.2	1379.21	1379.21	1388.83	1383.64	2259.11	1844.52	1426.54	1379.21	1395.62				533	1923.75	1972.67	1681.19	1686.18	1713.59	1882.97	1733.52
		1030	0.44059	0.53409		78	271.25	338.75		461.2	2855	2772.58	1367.29	1367.29	1377.26	1371.92	2276.67	1789.57	1405.94	1367.3	1387.68				532.9	1923.75	1997.32	1680.81	1686.11	1718.03	1906.72	1728.91
		1029	0.44221	0.53552		77.9	261.25	381.25		461.1	2643.75	2724.34	1355	1355	1365.32	1359.84	2274.48	1732.53	1386.66	1355	1380.48				532.8	1997.5	2024.05	1680.43	1686.07	1723.15	1931.79	1724.33
		1028	0.43693	0.53761		77.8	242.5	375		461	2647.5	2660.06	1344.34	1344.34	1355.05	1349.43	2253.72	1676.87	1370.45	1344.36	1376.24				532.7	2066.25	2052.64	1679.94	1685.96	1728.9	1957.76	1719.82
		1027	0.4283	0.54777		77.7	262.5	338.75		460.9	2548.75	2580.08	1333.57	1333.57	1344.68	1338.93	2213.46	1622.12	1355.3	1333.6	1373.43				532.6	2116.25	2082.92	1679.33	1685.77	1735.33	1984.35	1715.47
		1026	0.41748	0.5421		77.6	257.5	346.25		460.8	2493.75	2488.67	1323.53	1323.53	1335.07	1329.19	2156.9	1570.2	1341.82	1323.57	1373.09				532.5	2170	2114.56	1678.64	1685.55	1742.47	2011.13	1711.35
		1025	0.41717	0.54128		77.5	276.25	348.75		460.7	2383.75	2389.72	1313.86	1313.86	1325.84	1319.88	2087.07	1521.62	1329.48	1313.93	1375.04				532.4	2291.25	2147.15	1677.87	1685.29	1750.35	2037.66	1707.47
		1024	0.42099	0.53631		77.4	235	368.75		460.6	2268.75	2288.08	1305.01	1305.01	1317.48	1311.47	2008.26	1477.4	1318.55	1305.14	1379.86				532.3	2168.75	2180.05	1676.91	1684.91	1758.85	2063.31	1703.72
		1023	0.42876	0.53208		77.3	258.75	345		460.5	2260	2188.07	1297.05	1297.05	1310.02	1304.03	1924.49	1437.96	1308.96	1297.25	1387.65				532.2	2246.25	2213	1676.14	1684.78	1768.31	2087.87	1700.46
		1022	0.44574	0.52792		77.2	240	365		460.4	2108.75	2092.52	1289.09	1289.09	1302.6	1296.73	1838.56	1402.57	1299.71	1289.42	1397.48				532.1	2245	2245.02	1675.24	1684.61	1778.39	2110.41	1697.34
		1021	0.44718	0.5274		77.1	216.25	345		460.3	2030	2005.6	1282.32	1282.32	1296.4	1290.78	1754.89	1372.34	1291.91	1282.84	1410.34				532	2263.75	2275.45	1674.35	1684.53	1789.11	2130.39	1694.48
		1020	0.45041	0.52756		77	232.5	365		460.2	1920	1928.9	1276.13	1276.13	1290.83	1285.65	1675.56	1346.51	1284.9	1276.95	1425.32				531.9	2293.75	2303.54	1673.43	1684.53	1800.33	2147.15	1691.8
		1019	0.45868	0.53229		76.9	282.5	377.5		460.1	1813.75	1863.95	1270.81	1270.81	1286.15	1281.69	1602.79	1325	1278.89	1272.07	1442.24				531.8	2347.5	2328.52	1672.45	1684.62	1811.91	2160.08	1689.27
		1018	0.46148	0.53382		76.8	255	378.75		460	1780	1811.22	1266.33	1266.33	1282.36	1278.98	1537.91	1307.43	1273.82	1268.2	1460.48				531.7	2398.75	2349.65	1671.39	1684.78	1823.64	2168.6	1686.82
		1017	0.45934	0.54055		76.7	281.25	375		459.9	1776.25	1769.88	1262.08	1262.08	1278.85	1277.06	1481.04	1292.8	1269.07	1264.83	1478.71				531.6	2297.5	2366.39	1670.25	1685.04	1835.32	2172.35	1684.44
		1016	0.46069	0.54167		76.6	240	340		459.8	1798.75	1738.79	1257.83	1257.83	1275.39	1275.83	1432.09	1280.45	1264.39	1261.78	1495.84				531.5	2311.25	2378.57	1669.27	1685.7	1846.95	2171.36	1682.35
		1015	0.45985	0.54517		76.5	261.25	360		459.7	1680	1716.41	1253.36	1253.36	1271.77	1275.29	1390.56	1269.77	1259.53	1258.92	1510.72				531.4	2381.25	2385.81	1668.26	1686.66	1858.12	2165.47	1680.35
		1014	0.46015	0.54288		76.4	245	350		459.6	1715	1702.32	1249.83	1249.83	1269.15	1276.86	1356.99	1261.56	1255.65	1257.5	1523.59				531.3	2418.75	2388.08	1667.14	1687.95	1868.44	2154.77	1678.34
		1013	0.4664	0.54121		76.3	247.5	385		459.5	1661.25	1693.58	1245.99	1245.99	1266.28	1279.57	1329.31	1254.24	1251.49	1256.34	1532.26				531.2	2386.25	2385.72	1665.96	1689.88	1877.67	2139.7	1676.36
		1012	0.47543	0.53617		76.2	266.25	366.25		459.4	1680	1689.41	1242.56	1242.56	1263.9	1284.51	1307.34	1248.28	1247.78	1256.25	1536.69				531.1	2365	2379.53	1664.84	1693.03	1885.62	2120.88	1674.51
		1011	0.46973	0.54271		76.1	238.75	408.75		459.3	1675	1688.01	1238.94	1238.94	1261.42	1291.5	1289.55	1242.85	1243.89	1256.67	1535.76				531	2322.5	2370.65	1663.74	1698.24	1891.96	2098.9	1672.76
		1010	0.4634	0.54771		76	250	385		459.2	1676.25	1688.82	1235.34	1235.34	1259.04	1301.18	1275.29	1237.97	1240.05	1257.84	1529.47				530.9	2412.5	2361.05	1662.7	1707.12	1896.46	2074.45	1671.13
		1009	0.46085	0.54424		75.9	262.5	387.5		459.1	1668.75	1691.57	1231.69	1231.69	1256.73	1314.04	1263.71	1233.44	1236.17	1259.66	1517.97				530.8	2281.25	2353.46	1661.53	1721.99	1898.7	2047.93	1669.42
		1008	0.46054	0.53979		75.8	236.25	367.5		459	1765	1696.56	1228.08	1228.08	1254.56	1330.7	1254.24	1229.22	1232.35	1262.12	1501.84				530.7	2378.75	2352.46	1660.56	1746.94	1898.88	2020.35	1667.95
		1007	0.45802	0.54888		75.7	273.75	415		458.9	1752.5	1703.57	1223.64	1223.64	1251.7	1350.89	1245.5	1224.38	1227.72	1264.24	1481.01				530.6	2392.5	2363.16	1659.43	1786.56	1896.6	1991.91	1666.38
		1006	0.45465	0.55448		75.6	238.75	338.75		458.8	1686.25	1714.32	1219.27	1219.27	1249.05	1376.09	1237.95	1219.74	1223.16	1266.68	1457.28				530.5	2401.25	2391.74	1658.28	1846.43	1892.03	1963.29	1664.82
		1005	0.45276	0.55664		75.5	291.25	405		458.7	1746.25	1730.18	1215.41	1215.41	1247.08	1407.32	1231.71	1215.7	1219.13	1269.65	1432.04				530.4	2443.75	2443.6	1657.11	1931.37	1885.33	1934.96	1663.28
		1004	0.45755	0.55739		75.4	276.25	431.25		458.6	1708.75	1751.02	1211.02	1211.02	1244.79	1444.08	1225.52	1211.2	1214.58	1271.81	1405.18				530.3	2546.25	2521.41	1655.88	2043.46	1876.66	1907.23	1661.7
		1003	0.47114	0.55718		75.3	237.5	397.5		458.5	1768.75	1778.47	1206.91	1206.91	1243.02	1487.6	1220.01	1207.02	1210.32	1273.63	1378.35				530.2	2721.25	2622.79	1654.48	2179.66	1866.19	1880.4	1659.98
		1002	0.4904	0.55954		75.2	285	428.75		458.4	1882.5	1812.38	1202.27	1202.27	1241.02	1537.39	1214.24	1202.33	1205.54	1274	1351.45				530.1	2782.5	2738.83	1652.81	2330.56	1854.1	1854.58	1658.02
		1001	0.4997	0.56537		75.1	300	390		458.3	1802.5	1852.75	1196.64	1196.64	1238.45	1593.15	1207.69	1196.68	1199.78	1272.19	1324.66				530	2935	2853.13	1651.04	2479.19	1840.89	1830.19	1655.97
		1000	0.50216	0.5686		75	267.5	431.25		458.2	1903.75	1901.4	1191.64	1191.64	1237.02	1656.4	1201.91	1191.66	1194.65	1269.56	1300.03				529.9	2916.25	2942.24	1649.02	2601.68	1826.71	1807.21	1653.71
		999	0.50388	0.56135		74.9	286.25	362.5		458.1	2002.5	1956.89	1185.75	1185.75	1235.43	1725.37	1195.34	1185.76	1188.64	1264.49	1276.36				529.8	2963.75	2980.11	1647.03	2671.64	1812.09	1785.99	1651.49
		998	0.50449	0.56277		74.8	293.75	363.75		458	1957.5	2019.02	1179	1179	1233.96	1799.48	1187.99	1179.01	1181.78	1256.92	1253.85				529.7	2960	2947.58	1644.97	2669.58	1797.21	1766.49	1649.2
		997	0.49866	0.56753		74.7	340	373.75		457.9	2137.5	2088.55	1172.57	1172.57	1234.2	1879.05	1181.03	1172.57	1175.24	1248.11	1233.75				529.6	2860	2844.91	1642.91	2595.57	1782.36	1748.76	1646.94
		996	0.49074	0.56806		74.6	287.5	402.5		457.8	2182.5	2163.1	1164.59	1164.59	1234.81	1961.04	1172.57	1164.59	1167.17	1236.32	1214.15				529.5	2766.25	2691.83	1641	2469.15	1767.9	1732.92	1644.84
		995	0.48518	0.57176		74.5	356.25	383.75		457.7	2221.25	2243.1	1156.18	1156.18	1237.62	2045.06	1163.71	1156.18	1158.66	1222.89	1196.03				529.4	2398.75	2515.05	1639.23	2316.99	1753.99	1718.87	1642.9
		994	0.479	0.57398		74.4	320	385		457.6	2305	2327.97	1147.37	1147.37	1243.64	2129.48	1154.5	1147.37	1149.77	1208.16	1179.28				529.3	2246.25	2338.76	1638.04	2163.22	1741.18	1706.93	1641.55
		993	0.47575	0.56791		74.3	378.75	388.75		457.5	2391.25	2416.66	1137.81	1137.81	1253.73	2211.94	1144.56	1137.81	1140.12	1192.05	1163.29				529.2	2131.25	2179.78	1637.09	2024.66	1729.26	1696.67	1640.44
		992	0.47398	0.57321		74.2	355	408.75		457.4	2461.25	2508.6	1127.44	1127.44	1269.34	2290.25	1133.86	1127.44	1129.68	1174.86	1147.84				529.1	1998.75	2047.28	1636.31	1910.56	1718.24	1687.88	1639.52
		991	0.47029	0.57164		74.1	392.5	343.75		457.3	2626.25	2603.52	1116.42	1116.42	1292.38	2362.31	1122.52	1116.42	1118.58	1157.01	1132.83				529	2002.5	1944.17	1635.74	1823.9	1708.22	1680.47	1638.82
		990	0.46926	0.56733		74	391.25	410		457.2	2707.5	2700.35	1103.94	1103.94	1324.02	2425.03	1109.74	1103.94	1106.03	1137.98	1117.26				528.9	1883.75	1867.99	1635.17	1762.3	1698.99	1674.08	1638.12
		989	0.46535	0.57128		73.9	432.5	385		457.1	2812.5	2799.78	1090.69	1090.69	1367.07	2476.94	1096.21	1090.69	1092.7	1118.65	1101.64				528.8	1778.75	1813.99	1634.78	1721.16	1690.77	1668.78	1637.61
		988	0.46525	0.57442		73.8	438.75	345		457	2883.75	2901.6	1076.46	1076.46	1423.4	2515.79	1081.72	1076.46	1078.41	1098.96	1085.6				528.7	1772.5	1776.58	1634.55	1695.02	1683.52	1664.42	1637.27
		987	0.47241	0.57803		73.7	438.75	345		456.9	3053.75	3006.13	1061.52	1061.52	1495.1	2540.12	1066.55	1061.52	1063.41	1079.25	1069.29				528.6	1747.5	1750.5	1634.33	1678.75	1677.05	1660.74	1636.95
		986	0.47361	0.58244		73.6	442.5	332.5		456.8	3075	3112.47	1045.05	1045.06	1582.69	2547.78	1049.86	1045.05	1046.88	1058.74	1051.78				528.5	1720	1731.91	1634.16	1668.66	1671.37	1657.67	1636.67
		985	0.47977	0.58645		73.5	512.5	377.5		456.7	3191.25	3221.43	1028.27	1028.3	1687.89	2539.13	1032.87	1028.27	1030.05	1038.63	1034.19				528.4	1710	1718.13	1634.02	1662.21	1666.42	1655.12	1636.44
		984	0.48151	0.59135		73.4	448.75	348.75		456.6	3407.5	3331.41	1010.4	1010.5	1809.5	2513.12	1014.8	1010.4	1012.12	1018.06	1015.69				528.3	1791.25	1707.44	1633.9	1657.82	1662.12	1652.98	1636.24
		983	0.48434	0.58813		73.3	510	362.5		456.5	3452.5	3440.01	990.583	990.912	1944.83	2469.17	994.802	990.583	992.252	996.145	995.383				528.2	1662.5	1698.7	1633.66	1654.47	1658.27	1651.03	1635.9
		982	0.48753	0.59405		73.2	492.5	335		456.4	3547.5	3546.34	970.234	971.245	2091.99	2409.55	974.281	970.234	971.854	974.187	974.635				528.1	1647.5	1691.64	1633.61	1652.01	1655.13	1649.56	1635.78
		981	0.4987	0.59447		73.1	502.5	367.5		456.3	3653.75	3647.03	948.932	951.8	2245.66	2335.16	952.817	948.932	950.505	951.684	953.002				528	1707.5	1685.74	1633.59	1650.02	1652.48	1648.32	1635.68
		980	0.5159	0.59849		73	512.5	351.25		456.2	3625	3738.66	926.576	934.093	2399.13	2247.66	930.308	926.576	928.104	928.453	930.367				527.9	1707.5	1680.64	1633.47	1648.26	1650.13	1647.17	1635.49
		979	0.52682	0.61124		72.9	468.75	352.5		456.1	3843.75	3819.5	904.273	922.498	2545.53	2150.14	907.861	904.273	905.758	905.526	907.822				527.8	1710	1676.27	1633.36	1646.74	1648.13	1646.17	1635.31
		978	0.54111	0.61556		72.8	472.5	372.5		456	3911.25	3886.04	879.977	920.835	2673.35	2042.76	883.429	879.977	881.421	880.797	883.314				527.7	1728.75	1672.51	1633.24	1645.4	1646.42	1645.28	1635.12
		977	0.55245	0.62497		72.7	481.25	365		455.9	3991.25	3940.84	854.923	939.613	2773.65	1929.03	858.247	854.923	856.327	855.448	858.07				527.6	1636.25	1669.22	1633.09	1644.19	1644.93	1644.45	1634.91
		976	0.55809	0.62973		72.6	456.25	370		455.8	4068.75	3988.69	829	991.313	2836.42	1811.08	832.202	829	830.366	829.33	831.975				527.5	1732.5	1666.5	1633.08	1643.26	1643.8	1643.84	1634.85
		975	0.56019	0.63604		72.5	405	380		455.7	3993.75	4037.57	802.223	1089.81	2853.66	1691.11	805.31	802.223	803.552	802.426	805.042				527.4	1660	1663.98	1632.93	1642.29	1642.69	1643.15	1634.64
		974	0.55232	0.64148		72.4	435	398.75		455.6	4180	4097.03	775.844	1247.06	2822.33	1572.27	778.822	775.844	777.138	775.966	778.519				527.3	1646.25	1661.87	1632.88	1641.52	1641.84	1642.62	1634.54
		973	0.5419	0.63471		72.3	355	365		455.5	4123.75	4167.82	747.707	1461.59	2740.74	1454.16	750.583	747.707	748.967	747.779	750.25				527.2	1637.5	1660.02	1632.86	1640.86	1641.13	1642.15	1634.47
		972	0.52241	0.62884		72.2	366.25	335		455.4	4311.25	4242.99	719.803	1719.8	2616.07	1340.26	722.581	719.803	721.031	719.845	722.223				527.1	1645	1658.4	1632.86	1640.28	1640.54	1641.74	1634.41
		971	0.50802	0.61716		72.1	318.75	346.25		455.3	4253.75	4295.83	690.119	1985.29	2454.86	1229.71	692.803	690.119	691.315	690.143	692.425				527	1625	1656.93	1632.84	1639.74	1640.01	1641.34	1634.35
		970	0.49411	0.60043		72	311.25	347.5		455.2	4143.75	4290.89	660.665	2211.6	2269.21	1125.43	663.26	660.665	661.831	660.678	662.865				526.9	1675	1655.65	1632.85	1639.29	1639.58	1641.01	1634.32
		969	0.47354	0.58619		71.9	310	327.5		455.1	3980	4189.14	631.876	2349.2	2069.57	1028.37	634.387	631.876	633.013	631.883	633.977				526.8	1697.5	1654.41	1632.78	1638.8	1639.13	1640.61	1634.21
		968	0.44856	0.57039		71.8	280	342.5		455	3896.25	3964.45	604.203	2362.4	1865.6	939.308	606.634	604.203	605.312	604.206	606.211				526.7	1696.25	1653.24	1632.68	1638.32	1638.68	1640.21	1634.07
		967	0.42452	0.56325		71.7	327.5	330		454.9	3648.75	3614.82	576.993	2241.34	1664.44	857.664	579.348	576.993	578.075	576.995	578.915				526.6	1718.75	1652.16	1632.58	1637.88	1638.28	1639.82	1633.93
		966	0.40374	0.55129		71.6	296.25	356.25		454.8	3357.5	3168.63	551.604	2008.33	1473.68	784.643	553.885	551.604	552.66	551.605	553.444				526.5	1606.25	1651.13	1632.45	1637.43	1637.87	1639.42	1633.75
		965	0.38549	0.54705		71.5	282.5	320		454.7	2816.25	2674.2	528.412	1707.39	1298.31	720.319	530.625	528.412	529.444	528.413	530.177				526.4	1593.75	1650.34	1632.49	1637.18	1637.66	1639.2	1633.76
		964	0.37221	0.54914		71.4	351.25	330		454.6	2372.5	2187.16	509.503	1391.71	1143.3	666.313	511.648	509.503	510.51	509.503	511.195				526.3	1642.5	1649.63	1632.55	1636.98	1637.49	1639.02	1633.79
		963	0.36782	0.54977		71.3	286.25	342.5		454.5	1712.5	1751.77	494.104	1104.47	1009.48	621.341	496.187	494.104	495.089	494.104	495.73				526.2	1726.25	1648.9	1632.53	1636.72	1637.26	1638.78	1633.74
		962	0.36661	0.55078		71.2	351.25	301.25		454.4	1371.25	1396.53	484.034	874.49	898.914	586.645	486.055	484.034	484.996	484.034	485.596				526.1	1660	1648.08	1632.38	1636.35	1636.92	1638.42	1633.56
		961	0.37396	0.55042		71.1	338.75	335		454.3	1048.75	1125.98	476.701	707.648	808.287	559.042	478.664	476.701	477.641	476.701	478.203				526	1651.25	1647.42	1632.34	1636.1	1636.69	1638.17	1633.48
		960	0.38085	0.54543		71	368.75	345		454.2	863.75	932.471	471.973	598.3	736.028	537.817	473.88	471.973	472.892	471.973	473.418				525.9	1623.75	1646.8	1632.31	1635.88	1636.49	1637.94	1633.43
		959	0.38704	0.55048		70.9	390	330		454.1	763.75	799.662	468.735	532.615	679.084	521.287	470.589	468.735	469.633	468.735	470.127				525.8	1636.25	1646.26	1632.33	1635.72	1636.34	1637.77	1633.41
		958	0.38586	0.54923		70.8	305	338.75		454	720	710.539	466.296	496.163	634.695	508.25	468.099	466.296	467.175	466.296	467.638				525.7	1630	1645.74	1632.32	1635.55	1636.18	1637.59	1633.38
		957	0.3882	0.55376		70.7	291.25	312.5		453.9	661.25	650.71	464.199	477.111	600.309	497.782	465.953	464.199	465.059	464.199	465.493				525.6	1640	1645.26	1632.32	1635.4	1636.05	1637.42	1633.36
		956	0.38228	0.55344		70.6	271.25	371.25		453.8	635	610.09	462.571	467.731	574.105	489.598	464.277	462.571	463.412	462.571	463.819				525.5	1642.5	1644.78	1632.31	1635.25	1635.9	1637.25	1633.32
		955	0.37936	0.55273		70.5	278.75	321.25		453.7	618.75	581.641	461.145	463.053	554.109	483.08	462.807	461.145	461.969	461.145	462.35				525.4	1600	1644.33	1632.3	1635.1	1635.76	1637.08	1633.28
		954	0.37684	0.56		70.4	275	308.75		453.6	583.75	561.026	459.843	460.495	538.786	477.842	461.461	459.843	460.649	459.843	461.007				525.3	1655	1643.96	1632.35	1635.03	1635.68	1636.99	1633.3
		953	0.37407	0.56084		70.3	272.5	322.5		453.5	567.5	545.804	458.819	459.025	527.131	473.794	460.395	458.819	459.608	458.819	459.944				525.2	1636.25	1643.54	1632.31	1634.88	1635.54	1636.81	1633.25
		952	0.36953	0.55932		70.2	252.5	321.25		453.4	561.25	534.2	457.92	457.981	518.085	470.578	459.456	457.92	458.694	457.92	459.009				525.1	1658.75	1643.16	1632.3	1634.76	1635.42	1636.67	1633.22
		951	0.37075	0.55694		70.1	246.25	347.5		453.3	536.25	525.083	457.066	457.082	510.877	467.948	458.563	457.066	457.824	457.066	458.119				525	1633.75	1642.76	1632.26	1634.62	1635.28	1636.5	1633.16
		950	0.37155	0.55142		70	210	290		453.2	531.25	517.904	456.412	456.416	505.162	465.928	457.872	456.412	457.154	456.412	457.432				524.9	1602.5	1642.43	1632.26	1634.52	1635.17	1636.38	1633.13
		949	0.37355	0.55363		69.9	220	345		453.1	535	512.011	455.793	455.794	500.409	464.254	457.217	455.793	456.521	455.793	456.781				524.8	1692.5	1642.15	1632.31	1634.48	1635.13	1636.31	1633.16
		948	0.37866	0.55219		69.8	217.5	310		453	517.5	506.993	455.139	455.139	496.296	462.775	456.528	455.139	455.852	455.139	456.096				524.7	1693.75	1641.75	1632.21	1634.3	1634.94	1636.1	1633.05
		947	0.37981	0.54966		69.7	185	320		452.9	508.75	502.787	454.623	454.623	492.82	461.607	455.979	454.623	455.322	454.623	455.551				524.6	1656.25	1641.37	1632.12	1634.12	1634.76	1635.9	1632.93
		946	0.38107	0.5433		69.6	237.5	378.75		452.8	523.75	499.158	454.176	454.176	489.79	460.634	455.5	454.176	454.862	454.176	455.076				524.5	1710	1641.05	1632.08	1634.01	1634.64	1635.76	1632.88
		945	0.38397	0.54557		69.5	197.5	315		452.7	521.25	495.793	453.601	453.601	486.927	459.628	454.894	453.601	454.273	453.601	454.474				524.4	1716.25	1640.66	1631.96	1633.82	1634.44	1635.53	1632.74
		944	0.38709	0.55599		69.4	227.5	315		452.6	493.75	492.752	453.041	453.041	484.316	458.707	454.304	453.041	453.701	453.041	453.89				524.3	1665	1640.28	1631.82	1633.62	1634.24	1635.31	1632.59
		943	0.38572	0.55504		69.3	255	362.5		452.5	473.75	490.184	452.705	452.705	482.123	458.06	453.939	452.705	453.353	452.705	453.529				524.2	1576.25	1639.98	1631.77	1633.5	1634.11	1635.16	1632.52
		942	0.38265	0.56033		69.2	212.5	338.75		452.4	510	487.986	452.531	452.531	480.26	457.615	453.737	452.531	453.167	452.531	453.332				524.1	1638.75	1639.84	1631.86	1633.53	1634.13	1635.16	1632.59
		941	0.38393	0.56253		69.1	231.25	317.5		452.3	506.25	485.663	452.056	452.056	478.238	456.9	453.235	452.056	452.68	452.056	452.834				524	1595	1639.61	1631.85	1633.46	1634.06	1635.07	1632.57
		940	0.38102	0.5662		69	206.25	345		452.2	491.25	483.52	451.608	451.608	476.371	456.235	452.761	451.608	452.221	451.608	452.365				523.9	1645	1639.45	1631.91	1633.46	1634.05	1635.04	1632.61
		939	0.37643	0.57371		68.9	228.75	366.25		452.1	503.75	481.629	451.281	451.281	474.735	455.709	452.408	451.281	451.882	451.281	452.017				523.8	1606.25	1639.23	1631.88	1633.39	1633.97	1634.94	1632.57
		938	0.37344	0.57891		68.8	211.25	325		452	478.75	479.749	450.847	450.847	473.094	455.092	451.95	450.847	451.437	450.847	451.563				523.7	1638.75	1639.07	1631.93	1633.38	1633.95	1634.91	1632.6
		937	0.3684	0.57459		68.7	223.75	337.5		451.9	507.5	478.178	450.616	450.616	471.745	454.692	451.696	450.616	451.196	450.616	451.314				523.6	1637.5	1638.87	1631.91	1633.33	1633.89	1634.83	1632.58
		936	0.36867	0.5728		68.6	170	323.75		451.8	482.5	476.46	450.146	450.146	470.238	454.063	451.203	450.146	450.716	450.146	450.825				523.5	1646.25	1638.68	1631.91	1633.27	1633.83	1634.75	1632.55
		935	0.37172	0.57693		68.5	210	362.5		451.7	498.75	475.031	449.879	449.879	469.008	453.646	450.913	449.879	450.438	449.879	450.541				523.4	1615	1638.49	1631.88	1633.21	1633.76	1634.66	1632.52
		934	0.37907	0.57679		68.4	213.75	328.75		451.6	437.5	473.543	449.475	449.475	467.708	453.102	450.488	449.475	450.025	449.475	450.12				523.3	1641.25	1638.35	1631.91	1633.19	1633.73	1634.62	1632.53
		933	0.38365	0.57065		68.3	208.75	327.5		451.5	421.25	472.627	449.574	449.574	466.971	453.069	450.566	449.574	450.114	449.574	450.203				523.2	1636.25	1638.17	1631.89	1633.14	1633.67	1634.54	1632.51
		932	0.38766	0.57132		68.2	198.75	345		451.4	437.5	471.911	449.808	449.808	466.425	453.178	450.78	449.808	450.339	449.808	450.421				523.1	1596.25	1638.01	1631.89	1633.1	1633.62	1634.47	1632.49
		931	0.3888	0.5671		68.1	222.5	333.75		451.3	451.25	471.121	449.909	449.909	465.798	453.161	450.862	449.909	450.432	449.909	450.508				523	1663.75	1637.92	1631.94	1633.12	1633.63	1634.47	1632.53
		930	0.38459	0.5676		68	216.25	316.25		451.2	462.5	470.273	449.899	449.899	465.104	453.037	450.832	449.899	450.412	449.899	450.482				522.9	1720	1637.72	1631.89	1633.03	1633.54	1634.36	1632.47
		929	0.38111	0.5722		67.9	222.5	350		451.1	468.75	469.381	449.794	449.794	464.36	452.826	450.709	449.794	450.299	449.794	450.364				522.8	1725	1637.45	1631.76	1632.86	1633.36	1634.17	1632.32
		928	0.37584	0.57462		67.8	195	306.25		451	460	468.482	449.638	449.638	463.602	452.568	450.534	449.638	450.134	449.638	450.194				522.7	1646.25	1637.17	1631.61	1632.68	1633.18	1633.97	1632.17
		927	0.37068	0.57867		67.7	231.25	305		450.9	442.5	467.697	449.552	449.552	462.951	452.386	450.431	449.552	450.041	449.552	450.095				522.6	1706.25	1637.02	1631.59	1632.63	1633.12	1633.9	1632.13
		926	0.37039	0.58691		67.6	208.75	276.25		450.8	430	467.094	449.61	449.61	462.478	452.353	450.473	449.61	450.091	449.61	450.141				522.5	1643.75	1636.77	1631.47	1632.49	1632.96	1633.73	1632.01
		925	0.37404	0.58957		67.5	205	318.75		450.7	466.25	466.632	449.772	449.772	462.14	452.427	450.618	449.772	450.245	449.772	450.291				522.4	1643.75	1636.63	1631.45	1632.44	1632.91	1633.66	1631.98
		924	0.38177	0.59301		67.4	197.5	332.5		450.6	436.25	465.905	449.636	449.636	461.531	452.208	450.466	449.636	450.101	449.636	450.143				522.3	1695	1636.5	1631.43	1632.39	1632.85	1633.6	1631.95
		923	0.38587	0.59397		67.3	196.25	313.75		450.5	505	465.456	449.747	449.747	461.196	452.239	450.562	449.747	450.205	449.747	450.242				522.2	1671.25	1636.29	1631.33	1632.27	1632.72	1633.45	1631.84
		922	0.39508	0.59115		67.2	201.25	363.75		450.4	417.5	464.468	449.29	449.29	460.317	451.706	450.09	449.29	449.741	449.29	449.775				522.1	1642.5	1636.12	1631.27	1632.18	1632.63	1633.34	1631.77
		921	0.39527	0.59154		67.1	228.75	346.25		450.3	442.5	464.227	449.553	449.553	460.181	451.896	450.338	449.553	449.997	449.553	450.027				522	1631.25	1635.99	1631.25	1632.14	1632.58	1633.28	1631.74
		920	0.39634	0.59086		67	212.5	315		450.2	481.25	463.807	449.611	449.611	459.862	451.885	450.382	449.611	450.048	449.611	450.075				521.9	1690	1635.89	1631.25	1632.12	1632.55	1633.24	1631.73
		919	0.39207	0.5923		66.9	247.5	347.5		450.1	481.25	463.091	449.35	449.35	459.242	451.557	450.106	449.35	449.78	449.35	449.803				521.8	1718.75	1635.7	1631.16	1632.01	1632.43	1633.11	1631.63
		918	0.38799	0.58718		66.8	185	356.25		450	443.75	462.394	449.086	449.086	458.639	451.23	449.829	449.086	449.51	449.086	449.53				521.7	1691.25	1635.47	1631.02	1631.85	1632.27	1632.93	1631.49
		917	0.38378	0.58938		66.7	206.25	341.25		449.9	402.5	462.026	449.13	449.13	458.36	451.213	449.86	449.13	449.547	449.13	449.565				521.6	1658.75	1635.28	1630.93	1631.73	1632.14	1632.8	1631.39
		916	0.38826	0.59659		66.6	187.5	340		449.8	457.5	462.018	449.515	449.515	458.439	451.54	450.233	449.515	449.926	449.515	449.941				521.5	1705	1635.15	1630.88	1631.67	1632.08	1632.72	1631.34
		915	0.39419	0.59358		66.5	215	371.25		449.7	390	461.577	449.45	449.45	458.081	451.418	450.154	449.45	449.854	449.45	449.866				521.4	1633.75	1634.95	1630.77	1631.54	1631.93	1632.57	1631.21
		914	0.39821	0.59418		66.4	213.75	345		449.6	438.75	461.71	449.941	449.941	458.295	451.856	450.634	449.941	450.34	449.941	450.349				521.3	1673.75	1634.86	1630.76	1631.51	1631.9	1632.53	1631.2
		913	0.40259	0.5927		66.3	201.25	331.25		449.5	450	461.461	450.033	450.033	458.123	451.897	450.714	450.033	450.426	450.033	450.434				521.2	1631.25	1634.71	1630.69	1631.43	1631.81	1632.43	1631.12
		912	0.40699	0.5922		66.2	205	335		449.4	431.25	461.134	450.034	450.034	457.871	451.848	450.703	450.034	450.421	450.034	450.426				521.1	1687.5	1634.63	1630.69	1631.41	1631.79	1632.4	1631.12
		911	0.40714	0.59758		66.1	181.25	375		449.3	466.25	460.976	450.189	450.189	457.785	451.956	450.847	450.189	450.57	450.189	450.574				521	1625	1634.46	1630.61	1631.3	1631.68	1632.28	1631.02
		910	0.40829	0.60266		66	225	337.5		449.2	427.5	460.544	450.056	450.056	457.423	451.777	450.703	450.056	450.432	450.056	450.433				520.9	1605	1634.4	1630.61	1631.3	1631.67	1632.25	1631.02
		909	0.40231	0.60761		65.9	211.25	342.5		449.1	451.25	460.443	450.243	450.243	457.389	451.92	450.879	450.243	450.613	450.243	450.612				520.8	1625	1634.37	1630.65	1631.32	1631.68	1632.26	1631.06
		908	0.39771	0.6057		65.8	223.75	345		449	473.75	460.16	450.234	450.234	457.171	451.869	450.86	450.234	450.6	450.234	450.597				520.7	1613.75	1634.31	1630.66	1631.32	1631.67	1632.24	1631.06
		907	0.39766	0.60466		65.7	220	352.5		448.9	461.25	459.702	450.04	450.04	456.776	451.634	450.656	450.04	450.4	450.04	450.396				520.6	1695	1634.26	1630.69	1631.33	1631.68	1632.24	1631.08
		906	0.39487	0.60836		65.6	217.5	346.25		448.8	463.75	459.356	449.947	449.947	456.491	451.502	450.553	449.947	450.303	449.947	450.296				520.5	1627.5	1634.1	1630.59	1631.21	1631.56	1632.11	1630.97
		905	0.39842	0.60934		65.5	213.75	366.25		448.7	480	458.998	449.833	449.833	456.192	451.35	450.43	449.833	450.183	449.833	450.176				520.4	1707.5	1634.04	1630.59	1631.21	1631.55	1632.09	1630.97
		904	0.39869	0.61954		65.4	217.5	340		448.6	458.75	458.515	449.584	449.584	455.767	451.064	450.171	449.584	449.929	449.584	449.92				520.3	1720	1633.85	1630.47	1631.07	1631.41	1631.94	1630.85
		903	0.39739	0.62167		65.3	178.75	316.25		448.5	472.5	458.215	449.508	449.508	455.521	450.953	450.086	449.508	449.849	449.508	449.838				520.2	1722.5	1633.65	1630.33	1630.92	1631.25	1631.78	1630.7
		902	0.39479	0.62733		65.2	186.25	330		448.4	468.75	457.809	449.318	449.318	455.169	450.729	449.887	449.318	449.654	449.318	449.642				520.1	1750	1633.45	1630.19	1630.76	1631.09	1631.61	1630.55
		901	0.3978	0.6338		65.1	200	418.75		448.3	471.25	457.44	449.157	449.157	454.852	450.536	449.717	449.157	449.489	449.157	449.476				520	1630	1633.2	1630	1630.56	1630.88	1631.4	1630.36
		900	0.40167	0.63266		65	217.5	355		448.2	500	457.057	448.975	448.975	454.519	450.322	449.526	448.975	449.302	448.975	449.287
		899	0.40319	0.62779						448.1	453.75	456.442	448.553	448.553	453.954	449.869	449.096	448.553	448.876	448.553	448.86
		898	0.40358	0.61872						448	450	456.213	448.51	448.51	453.772	449.797	449.045	448.51	448.829	448.51	448.812
		897	0.41001	0.61356						447.9	422.5	456.022	448.498	448.498	453.626	449.756	449.024	448.498	448.812	448.498	448.794
		896	0.40833	0.61152						447.8	465	456.063	448.713	448.713	453.713	449.943	449.231	448.713	449.023	448.713	449.004
		895	0.40976	0.61352						447.7	412.5	455.762	448.578	448.578	453.455	449.782	449.089	448.578	448.884	448.578	448.865
		894	0.41022	0.61733						447.6	446.25	455.899	448.876	448.876	453.634	450.054	449.38	448.876	449.178	448.876	449.158
		893	0.41177	0.61884						447.5	433.75	455.765	448.898	448.898	453.541	450.05	449.394	448.898	449.196	448.898	449.175
		892	0.41167	0.62357						447.4	477.5	455.739	449.023	449.023	453.555	450.151	449.512	449.023	449.318	449.023	449.295
		891	0.40959	0.63286						447.3	410	455.358	448.788	448.788	453.213	449.892	449.27	448.788	449.079	448.788	449.056
		890	0.41113	0.63194						447.2	457.5	455.538	449.108	449.108	453.43	450.19	449.583	449.108	449.396	449.108	449.372
		889	0.41068	0.63447						447.1	451.25	455.332	449.039	449.039	453.262	450.099	449.507	449.039	449.323	449.039	449.298
		888	0.40648	0.63915						447	448.75	455.182	449.021	449.021	453.147	450.059	449.482	449.021	449.301	449.021	449.276
		887	0.41075	0.64728						446.9	421.25	455.057	449.023	449.023	453.057	450.041	449.478	449.023	449.3	449.023	449.274
		886	0.40839	0.6514						446.8	483.75	455.163	449.253	449.253	453.196	450.25	449.701	449.253	449.526	449.253	449.499
		885	0.41113	0.65451						446.7	387.5	454.758	448.967	448.967	452.824	449.945	449.41	448.967	449.237	448.967	449.21
		884	0.40969	0.65348						446.6	448.75	455.149	449.476	449.476	453.248	450.434	449.912	449.476	449.742	449.476	449.715
		883	0.41283	0.65576						446.5	448.75	455.043	449.481	449.481	453.173	450.422	449.912	449.481	449.745	449.481	449.717
		882	0.41466	0.66027						446.4	448.75	454.94	449.488	449.488	453.1	450.41	449.912	449.488	449.748	449.488	449.719
		881	0.41936	0.66162						446.3	443.75	454.84	449.494	449.494	453.03	450.399	449.913	449.494	449.751	449.494	449.722
		880	0.42488	0.66848						446.2	470	454.784	449.541	449.541	453.004	450.429	449.955	449.541	449.795	449.541	449.766
		879	0.42666	0.67298						446.1	450	454.515	449.372	449.372	452.763	450.243	449.78	449.372	449.623	449.372	449.594
		878	0.42571	0.67295						446	466.25	454.413	449.367	449.367	452.689	450.222	449.769	449.367	449.615	449.367	449.585
		877	0.4312	0.67722						445.9	428.75	454.179	449.227	449.227	452.482	450.067	449.625	449.227	449.473	449.227	449.442
		876	0.42967	0.67905						445.8	482.5	454.257	449.397	449.397	452.586	450.221	449.789	449.397	449.639	449.397	449.608
		875	0.42839	0.68047						445.7	428.75	453.894	449.123	449.123	452.249	449.933	449.51	449.123	449.363	449.123	449.332
		874	0.42341	0.6798						445.6	457.5	453.976	449.291	449.291	452.356	450.087	449.673	449.291	449.528	449.291	449.497
		873	0.42345	0.67301						445.5	443.75	453.824	449.223	449.223	452.228	450.005	449.601	449.223	449.458	449.223	449.426
		872	0.42587	0.67296						445.4	426.25	453.788	449.269	449.269	452.216	450.037	449.641	449.269	449.5	449.269	449.469
		871	0.42977	0.66678						445.3	462.5	453.898	449.459	449.459	452.349	450.214	449.827	449.459	449.688	449.459	449.656
		870	0.43246	0.67203						445.2	422.5	453.713	449.351	449.351	452.187	450.093	449.714	449.351	449.578	449.351	449.545
		869	0.43349	0.67269						445.1	417.5	453.859	449.573	449.573	452.356	450.302	449.932	449.573	449.797	449.573	449.765
		868	0.4372	0.66804						445	432.5	454.051	449.838	449.838	452.569	450.555	450.192	449.838	450.06	449.838	450.027
		867	0.44138	0.66848						444.9	393.75	454.122	449.981	449.981	452.662	450.686	450.332	449.981	450.2	449.981	450.168
		866	0.43695	0.67805						444.8	460	454.517	450.446	450.446	453.078	451.139	450.792	450.446	450.663	450.446	450.63
		865	0.44067	0.67739						444.7	426.25	454.37	450.367	450.367	452.952	451.049	450.709	450.367	450.582	450.367	450.548
		864	0.44668	0.67923						444.6	456.25	454.503	450.567	450.567	453.105	451.237	450.904	450.567	450.779	450.567	450.745
		863	0.44372	0.67572						444.5	467.5	454.392	450.52	450.52	453.013	451.179	450.853	450.52	450.729	450.52	450.696
		862	0.44033	0.67615						444.4	425	454.188	450.379	450.379	452.829	451.028	450.709	450.379	450.587	450.379	450.553
		861	0.43735	0.67553						444.3	410	454.337	450.589	450.589	452.995	451.228	450.915	450.589	450.794	450.589	450.761
		860	0.43457	0.68307						444.2	447.5	454.612	450.925	450.925	453.289	451.553	451.246	450.925	451.128	450.925	451.094
		859	0.43243	0.68974						444.1	415	454.582	450.953	450.953	453.277	451.572	451.271	450.953	451.154	450.953	451.12
		858	0.43277	0.69898						444	451.25	454.822	451.25	451.25	453.535	451.859	451.564	451.25	451.449	451.25	451.415
		857	0.43067	0.70273
		856	0.42703	0.70473
		855	0.43298	0.69717
		854	0.43509	0.69049
		853	0.43521	0.68074
		852	0.44038	0.66759
		851	0.44688	0.66461
		850	0.45123	0.66157
		849	0.45481	0.6608
		848	0.45624	0.66476
		847	0.45493	0.66337
		846	0.44998	0.66501
		845	0.44207	0.66923
		844	0.4366	0.66529
		843	0.43808	0.65709
		842	0.4428	0.65834
		841	0.44723	0.66008
		840	0.4537	0.64855
		839	0.45503	0.65023
		838	0.46288	0.65643
		837	0.47108	0.66635
		836	0.46834	0.69135
		835	0.46472	0.71893
		834	0.46389	0.74294
		833	0.46403	0.76092
		832	0.462	0.79051
		831	0.45951	0.80796
		830	0.46132	0.80719
		829	0.45944	0.80193
		828	0.46652	0.77658
		827	0.47362	0.74852
		826	0.47344	0.72265
		825	0.47767	0.68961
		824	0.47824	0.65652
		823	0.47613	0.63573
		822	0.47493	0.62299
		821	0.47218	0.61894
		820	0.47183	0.62204
		819	0.46684	0.62622
		818	0.47416	0.63287
		817	0.47247	0.64379
		816	0.47093	0.64861
		815	0.47046	0.65131
		814	0.47565	0.65541
		813	0.47814	0.65498
		812	0.48273	0.64915
		811	0.48211	0.64036
		810	0.48227	0.63466
		809	0.48051	0.63219
		808	0.48511	0.63181
		807	0.48387	0.62727
		806	0.48306	0.62571
		805	0.48537	0.63755
		804	0.48688	0.6436
		803	0.4817	0.65052
		802	0.47999	0.65547
		801	0.47434	0.64754
		800	0.47366	0.65107
		799	0.47568	0.65122
		798	0.4809	0.65033
		797	0.49163	0.64417
		796	0.49621	0.64261
		795	0.49989	0.64173
		794	0.49727	0.64015
		793	0.49025	0.64102
		792	0.48976	0.63174
		791	0.48752	0.63841
		790	0.48872	0.65216
		789	0.49112	0.6574
		788	0.49417	0.66976
		787	0.49331	0.67228
		786	0.49412	0.67316
		785	0.49451	0.66744
		784	0.49426	0.66724
		783	0.48493	0.66765
		782	0.4861	0.66815
		781	0.48764	0.68116
		780	0.49395	0.68924
		779	0.50039	0.69727
		778	0.50721	0.69435
		777	0.50832	0.69476
		776	0.51341	0.68471
		775	0.51192	0.68087
		774	0.51067	0.67525
		773	0.50177	0.67045
		772	0.50221	0.66866
		771	0.50072	0.66769
		770	0.50064	0.67345
		769	0.49712	0.67104
		768	0.50012	0.66684
		767	0.50233	0.66763
		766	0.50827	0.66528
		765	0.50844	0.67715
		764	0.51001	0.67153
		763	0.51357	0.6658
		762	0.51893	0.66827
		761	0.51409	0.67732
		760	0.51233	0.6857
		759	0.50855	0.68707
		758	0.51316	0.69582
		757	0.51835	0.69088
		756	0.52699	0.69176
		755	0.52887	0.69446
		754	0.53246	0.69015
		753	0.54483	0.69393
		752	0.54924	0.70178
		751	0.54451	0.7158
		750	0.54528	0.72121
		749	0.5437	0.72676
		748	0.54741	0.73063
		747	0.54658	0.72497
		746	0.54763	0.72374
		745	0.54644	0.71915
		744	0.5473	0.71703
		743	0.54907	0.71734
		742	0.5436	0.72322
		741	0.53979	0.72689
		740	0.53922	0.72469
		739	0.53969	0.72173
		738	0.54617	0.72375
		737	0.54612	0.72334
		736	0.54836	0.72716
		735	0.54648	0.72904
		734	0.54827	0.72941
		733	0.54737	0.72904
		732	0.54723	0.73078
		731	0.55033	0.72439
		730	0.55086	0.71699
		729	0.55116	0.70988
		728	0.55666	0.70553
		727	0.55586	0.70348
		726	0.55927	0.7096
		725	0.55725	0.70966
		724	0.56589	0.7098
		723	0.56837	0.70777
		722	0.56621	0.71263
		721	0.56081	0.72059
		720	0.55542	0.72221
		719	0.54802	0.73082
		718	0.54591	0.73864
		717	0.54793	0.75326
		716	0.55197	0.76032
		715	0.55013	0.75843
		714	0.55439	0.76355
		713	0.5584	0.75835
		712	0.55541	0.76107
		711	0.55315	0.76072
		710	0.55408	0.75545
		709	0.55187	0.74775
		708	0.55584	0.74201
		707	0.56191	0.74422
		706	0.56056	0.74559
		705	0.55654	0.74909
		704	0.5552	0.7495
		703	0.56503	0.74842
		702	0.56423	0.74863
		701	0.56503	0.73965
		700	0.56736	0.73351
		699	0.56557	0.71987
		698	0.57176	0.711
		697	0.57343	0.70648
		696	0.57428	0.70621
		695	0.57432	0.70786
		694	0.58172	0.71041
		693	0.58458	0.71623
		692	0.58099	0.72097
		691	0.5748	0.71569
		690	0.57167	0.72668
		689	0.57059	0.80872
		688	0.57278	0.89972
		687	0.57693	0.96422
		686	0.5802	0.99895
		685	0.58502	1
		684	0.59302	0.97214
		683	0.58865	0.91043
		682	0.58365	0.82748
		681	0.57461	0.72903
		680	0.57421	0.67171
		679	0.57624	0.67954
		678	0.57072	0.68944
		677	0.57847	0.68655
		676	0.5839	0.68392
		675	0.59411	0.68313
		674	0.59942	0.68277
		673	0.60284	0.68548
		672	0.60109	0.68407
		671	0.60412	0.6876
		670	0.60643	0.69161
		669	0.60005	0.68558
		668	0.58991	0.68998
		667	0.5879	0.6936
		666	0.5818	0.6969
		665	0.57431	0.69952
		664	0.57467	0.69427
		663	0.57793	0.69715
		662	0.58301	0.69129
		661	0.58966	0.69151
		660	0.59412	0.68652
		659	0.59562	0.68487
		658	0.59525	0.68663
		657	0.59272	0.69318
		656	0.59742	0.7047
		655	0.59493	0.71479
		654	0.60661	0.71749
		653	0.6049	0.72236
		652	0.61158	0.72363
		651	0.60815	0.72608
		650	0.60651	0.72821
		649	0.6054	0.72606
		648	0.59727	0.72234
		647	0.59708	0.72697
		646	0.60843	0.7303
		645	0.60797	0.7254
		644	0.61451	0.72071
		643	0.61009	0.72327
		642	0.62056	0.72727
		641	0.62487	0.73109
		640	0.6279	0.73736
		639	0.63042	0.73878
		638	0.62399	0.74482
		637	0.6292	0.75252
		636	0.63385	0.75446
		635	0.63128	0.75146
		634	0.6295	0.74976
		633	0.6298	0.75035
		632	0.6289	0.75335
		631	0.63231	0.76375
		630	0.62911	0.76754
		629	0.62131	0.77134
		628	0.6136	0.76988
		627	0.61529	0.76991
		626	0.62149	0.76626
		625	0.62565	0.76128
		624	0.63371	0.7519
		623	0.64125	0.74608
		622	0.6324	0.74179
		621	0.63246	0.7519
		620	0.62664	0.74828
		619	0.62118	0.7621
		618	0.61263	0.76683
		617	0.61081	0.77608
		616	0.61555	0.77587
		615	0.62042	0.77933
		614	0.62811	0.77136
		613	0.63173	0.77034
		612	0.62621	0.7641
		611	0.63009	0.76793
		610	0.63068	0.76925
		609	0.63478	0.78716
		608	0.63127	0.79258
		607	0.63678	0.79646
		606	0.63989	0.78926
		605	0.64116	0.78754
		604	0.63635	0.78697
		603	0.63956	0.7906
		602	0.64328	0.78652
		601	0.64725	0.78648
		600	0.64829	0.78853
		599	0.64856	0.79224
		598	0.64828	0.78343
		597	0.65155	0.77
		596	0.64903	0.76259
		595	0.6408	0.76723
		594	0.63598	0.78407
		593	0.63782	0.79325
		592	0.64147	0.79411
		591	0.64249	0.80372
		590	0.64045	0.81225
		589	0.6366	0.81481
		588	0.63437	0.80291
		587	0.6314	0.79605
		586	0.63478	0.80167
		585	0.63661	0.81496
		584	0.63807	0.82531
		583	0.63819	0.82951
		582	0.64994	0.82783
		581	0.65378	0.83314
		580	0.65435	0.83739
		579	0.65357	0.82984
		578	0.65301	0.81872
		577	0.65455	0.80935
		576	0.65815	0.8066
		575	0.65624	0.80194
		574	0.64953	0.79574
		573	0.64828	0.79344
		572	0.64908	0.7909
		571	0.64317	0.7965
		570	0.64174	0.81125
		569	0.6387	0.82292
		568	0.64204	0.8355
		567	0.65066	0.84724
		566	0.65682	0.87341
		565	0.66545	0.89711
		564	0.66639	0.90902
		563	0.66919	0.91014
		562	0.67073	0.90024
		561	0.67076	0.88528
		560	0.66256	0.86096
		559	0.65347	0.82208
		558	0.64703	0.77435
		557	0.65149	0.74794
		556	0.64778	0.73092
		555	0.64646	0.72133
		554	0.63324	0.71385
		553	0.62965	0.71203
		552	0.62871	0.71109
		551	0.62587	0.71682
		550	0.61387	0.71785
		549	0.61509	0.71137
		548	0.61459	0.70675
		547	0.61781	0.70999
		546	0.60948	0.70044
		545	0.60201	0.69433
		544	0.58373	0.69251
		543	0.56913	0.68234
		542	0.55545	0.67069
		541	0.54346	0.66012
		540	0.53101	0.65157
		539	0.52879	0.64602
		538	0.51334	0.64784
		537	0.49826	0.64713
		536	0.5006	0.66342
		535	0.55276	0.69729
		534	0.65909	0.76003
		533	0.79614	0.8182
		532	0.91792	0.85188
		531	0.98888	0.85502
		530	1	0.83891
		529	0.94771	0.80582
		528	0.83349	0.75501
		527	0.68663	0.69339
		526	0.55359	0.65122
		525	0.47276	0.62702
		524	0.44967	0.63643
		523	0.45382	0.64414
		522	0.46097	0.64385
		521	0.46312	0.64188
		520	0.466	0.64501
		519	0.46341	0.64708
		518	0.46101	0.64832
		517	0.45637	0.64047
		516	0.45487	0.64122
		515	0.45527	0.63867
		514	0.45133	0.63969
		513	0.44514	0.64176
		512	0.44752	0.64398
		511	0.4495	0.64405
		510	0.45434	0.65156
		509	0.4537	0.65469
		508	0.4574	0.65617
		507	0.45631	0.65349
		506	0.45699	0.65747
		505	0.45374	0.66198
		504	0.44761	0.66083
		503	0.4407	0.66052
		502	0.44136	0.64924
		501	0.4387	0.64108
		500	0.4411	0.63922
		499	0.43485	0.6354
		498	0.43269	0.63164
		497	0.43047	0.63534
		496	0.42903	0.64342
		495	0.42258	0.65438
		494	0.42147	0.65824
		493	0.42259	0.65899
		492	0.42836	0.66134
		491	0.4331	0.66431
		490	0.4394	0.66737
		489	0.43609	0.67185
		488	0.43474	0.67687
		487	0.43103	0.68581
		486	0.42674	0.6904
		485	0.41852	0.69245
		484	0.41828	0.69505
		483	0.42369	0.70258
		482	0.42471	0.7167
		481	0.42325	0.71586
		480	0.42482	0.71948
		479	0.41926	0.72317
		478	0.40982	0.72492
		477	0.40027	0.72447
		476	0.39254	0.71702
		475	0.38628	0.71041
		474	0.38919	0.70203
		473	0.39353	0.70208
		472	0.39679	0.69685
		471	0.39572	0.6827
		470	0.39517	0.67488
		469	0.38237	0.65991
		468	0.367	0.64946
		467	0.35846	0.64523
		466	0.35177	0.67285
		465	0.35484	0.73185
		464	0.36053	0.78991
		463	0.37444	0.82687
		462	0.39019	0.83308
		461	0.41156	0.84031
		460	0.42722	0.87438
		459	0.4275	0.95453
		458	0.43545	0.99414
		457	0.46062	0.97065
		456	0.46668	0.90848
		455	0.45092	0.81278
		454	0.40644	0.66497
		453	0.35661	0.47553
		452	0.30075	0.28887
		451	0.24802	0.1594
		450	0.19593	0.12098
		449	0.15206	0.15925
		448	0.13925	0.16936
		447	0.15159	0.16785
		446	0.15433	0.16254
		445	0.15326	0.1616
		444	0.14973	0.15727
		443	0.1524	0.15455
		442	0.15391	0.15409
		441	0.15294	0.15238
		440	0.15303	0.1561
		439	0.15174	0.1547
		438	0.15177	0.15431
		437	0.15053	0.15471
		436	0.14406	0.15657
		435	0.14281	0.15433
		434	0.14302	0.15471
		433	0.14465	0.15558
		432	0.14646	0.16079
		431	0.15013	0.16011
		430	0.14981	0.15993
		429	0.15067	0.15887
		428	0.14848	0.16102
		427	0.14744	0.15631
		426	0.14439	0.15601
		425	0.14301	0.15241
		424	0.1428	0.14877
		423	0.14506	0.14352
		422	0.14524	0.14559
		421	0.14758	0.14565
		420	0.14571	0.14796
		419	0.14772	0.1507
		418	0.14677	0.15276
		417	0.15009	0.15336
		416	0.14967	0.15666
		415	0.14648	0.15688
		414	0.14611	0.15416
		413	0.14589	0.15212
		412	0.14796	0.14957
		411	0.14831	0.14827
		410	0.1502	0.15093
		409	0.15576	0.14913
		408	0.15724	0.14973
		407	0.15707	0.15058
		406	0.15504	0.1505
		405	0.15146	0.15385
		404	0.14945	0.15987
		403	0.14845	0.16488
		402	0.148	0.16463
		401	0.14535	0.16776
		400	0.14706	0.17113
		399	0.1488	0.16979
		398	0.14943	0.17039
		397	0.15039	0.16565
		396	0.15463	0.1598
		395	0.1576	0.15966
		394	0.15669	0.15724
		393	0.15575	0.15461
		392	0.14988	0.15055
		391	0.14766	0.14945
		390	0.14423	0.14505
		389	0.14315	0.14343
		388	0.14514	0.14305
		387	0.14601	0.13973
		386	0.1498	0.13986
		385	0.15115	0.14186
		384	0.1491	0.14468
		383	0.14969	0.14912
		382	0.15015	0.15253
		381	0.15433	0.15519
		380	0.15407	0.15401
		379	0.15853	0.15667
		378	0.15882	0.15524
		377	0.15783	0.1525
		376	0.15862	0.15111
		375	0.1585	0.14888
		374	0.15515	0.15484
		373	0.14968	0.15472
		372	0.14931	0.15579
		371	0.14783	0.15793
		370	0.14456	0.15844
		369	0.14688	0.16065
		368	0.14502	0.15995
		367	0.14449	0.15633
		366	0.14783	0.15117
		365	0.15094	0.14907
		364	0.15466	0.15187
		363	0.1552	0.14785
		362	0.15928	0.14469
		361	0.16157	0.14391
		360	0.16317	0.14472
		359	0.16422	0.14768
		358	0.16147	0.15154
		357	0.15817	0.15241
		356	0.15672	0.15363
		355	0.15542	0.15888
		354	0.15489	0.16321
		353	0.15354	0.16503
		352	0.15494	0.16583
		351	0.1552	0.1657
		350	0.15363	0.16738
		349	0.15432	0.16727
		348	0.15334	0.16395
		347	0.15395	0.1624
		346	0.15483	0.16195
		345	0.15689	0.16107
		344	0.15692	0.16023
		343	0.1614	0.16184
		342	0.16235	0.16484
		341	0.1611	0.16284
		340	0.16027	0.16737
		339	0.15565	0.16649
		338	0.15409	0.1643
		337	0.15306	0.16345
		336	0.15575	0.162
		335	0.15627	0.15979
		334	0.1581	0.16243
		333	0.15977	0.16512
		332	0.16197	0.16748
		331	0.16465	0.16823
		330	0.16685	0.16745
		329	0.16323	0.16186
		328	0.16288	0.15761
		327	0.15908	0.15722
		326	0.15828	0.15768
		325	0.15544	0.16141
		324	0.15456	0.16681
		323	0.15499	0.1715
		322	0.15841	0.17465
		321	0.15968	0.17552
		320	0.15931	0.17156
		319	0.15764	0.16921
		318	0.15607	0.16105
		317	0.15402	0.15834
		316	0.15273	0.15645
		315	0.15531	0.15975
		314	0.15627	0.16137
		313	0.16002	0.16999
		312	0.16061	0.17714
		311	0.16278	0.18243
		310	0.16324	0.18848
		309	0.16701	0.19179
		308	0.1674	0.18563
		307	0.16506	0.18274
		306	0.16844	0.18134
		305	0.16851	0.17929
		304	0.16306	0.1775
		303	0.15968	0.17938
		302	0.15508	0.17558
		301	0.15301	0.17261
		300	0.14826	0.16778
		299	0.14283	0.16145
		298	0.13537	0.15541
		297	0.12788	0.15164
		296	0.12614	0.15223
		295	0.11934	0.14986
		294	0.11214	0.15205
		293	0.10773	0.15186
		292	0.11055	0.1479
		291	0.12049	0.14989
		290	0.12517	0.15257
		289	0.13033	0.15348
		288	0.1685	0.16878
		287	0.23589	0.19647
		286	0.29137	0.24737
		285	0.32343	0.28882
		284	0.33576	0.31235
		283	0.32346	0.30894
		282	0.29281	0.28465
		281	0.24197	0.2485
		280	0.17392	0.20276
		279	0.11672	0.15425
		278	0.10016	0.12266
		277	0.1035	0.10834
		276	0.09414	0.11575
		275	0.08554	0.12185
		274	0.08589	0.12555
		273	0.08354	0.12655
		272	0.08162	0.12808
		271	0.07992	0.12694
		270	0.08173	0.12802
		269	0.08639	0.12811
		268	0.09006	0.1294
		267	0.08842	0.12618
		266	0.08831	0.12221
		265	0.08813	0.12114
		264	0.08685	0.11878
		263	0.08688	0.11581
		262	0.08321	0.11272
		261	0.08148	0.10748
		260	0.08118	0.10482
		259	0.0803	0.10171
		258	0.07865	0.10398
		257	0.07938	0.10412
		256	0.08164	0.10639
		255	0.08303	0.10897
		254	0.0856	0.10882
		253	0.08824	0.1104
		252	0.08796	0.11224
		251	0.08756	0.11212
		250	0.08612	0.11276
		249	0.08628	0.11262
		248	0.08569	0.11274
		247	0.08736	0.11253
		246	0.089	0.11244
		245	0.0924	0.11106
		244	0.09472	0.11174
		243	0.0942	0.11733
		242	0.09337	0.11812
		241	0.09331	0.11719
		240	0.0906	0.11915
		239	0.08782	0.11805
		238	0.08187	0.1191
		237	0.07809	0.12077
		236	0.07764	0.12155
		235	0.07811	0.11832
		234	0.07618	0.1162
		233	0.07711	0.11695
		232	0.08077	0.11146
		231	0.08414	0.10883
		230	0.08616	0.10793
		229	0.08661	0.10916
		228	0.08703	0.11544
		227	0.08758	0.12073
		226	0.08861	0.12465
		225	0.0898	0.12198
		224	0.08797	0.12057
		223	0.08832	0.1229
		222	0.0892	0.11877
		221	0.08473	0.11615
		220	0.08437	0.11674
		219	0.08449	0.11583
		218	0.08712	0.1164
		217	0.08701	0.11737
		216	0.08716	0.11803
		215	0.08705	0.11703
		214	0.08722	0.1153
		213	0.0865	0.11707
		212	0.08567	0.11312
		211	0.08253	0.11163
		210	0.08231	0.11041
		209	0.08334	0.10398
		208	0.08582	0.10269
		207	0.08434	0.10099
		206	0.08491	0.10336
		205	0.08522	0.10916
		204	0.08921	0.11876
		203	0.08893	0.13717
		202	0.09037	0.15121
		201	0.08861	0.15898
		200	0.08674	0.15811
		199	0.08577	0.1529
		198	0.089	0.14114
		197	0.0881	0.12494
		196	0.08908	0.11366
		195	0.09085	0.10409
		194	0.09232	0.09889
		193	0.09187	0.10237
		192	0.09317	0.10316
		191	0.0905	0.10514
		190	0.08891	0.10475
		189	0.08946	0.10844
		188	0.09204	0.11075
		187	0.08872	0.11558
		186	0.0864	0.11816
		185	0.08694	0.11692
		184	0.08676	0.11484
		183	0.08979	0.11449
		182	0.09168	0.11177
		181	0.08988	0.11129
		180	0.09107	0.10747
		179	0.09265	0.10669
		178	0.0929	0.10766
		177	0.09076	0.10972
		176	0.09031	0.1086
		175	0.08996	0.11033
		174	0.0908	0.11228
		173	0.0909	0.11173
		172	0.09047	0.11119
		171	0.091	0.10871
		170	0.09447	0.10756
		169	0.09456	0.10652
		168	0.09472	0.10526
		167	0.09359	0.1052
		166	0.09173	0.10411
		165	0.0858	0.10651
		164	0.08277	0.10889
		163	0.07971	0.10843
		162	0.08063	0.10574
		161	0.08477	0.10169
		160	0.08795	0.10236
		159	0.08838	0.10036
		158	0.09	0.0979
		157	0.09279	0.09987
		156	0.09422	0.10706
		155	0.09253	0.11406
		154	0.08969	0.11915
		153	0.08837	0.1196
		152	0.08824	0.11794
		151	0.08963	0.11643
		150	0.08719	0.11658
		149	0.08462	0.11229
		148	0.08772	0.10823
		147	0.0922	0.10926
		146	0.09187	0.11318
		145	0.09212	0.11468
		144	0.09167	0.11228
		143	0.09603	0.1109
		142	0.09886	0.11099
		141	0.10013	0.11079
		140	0.0994	0.11097
		139	0.0991	0.10994
		138	0.09965	0.1072
		137	0.0976	0.10794
		136	0.09278	0.10789
		135	0.09022	0.10873
		134	0.08816	0.108
		133	0.09017	0.11097
		132	0.08871	0.11234
		131	0.08789	0.11196
		130	0.08821	0.11223
		129	0.09001	0.11219
		128	0.08841	0.11061
		127	0.08758	0.11112
		126	0.0854	0.11246
		125	0.08248	0.11262
		124	0.0803	0.11297
		123	0.08165	0.11683
		122	0.08623	0.11426
		121	0.09685	0.11308
		120	0.11084	0.11262
		119	0.12137	0.11368
		118	0.12655	0.11391
		117	0.12521	0.11762
		116	0.11701	0.11886
		115	0.10724	0.11685
		114	0.09397	0.11484
		113	0.08399	0.11541
		112	0.07756	0.10887
		111	0.07522	0.10854
		110	0.07737	0.10549
		109	0.07752	0.10673
		108	0.07859	0.10801
		107	0.07988	0.11193
		106	0.08008	0.11416
		105	0.08097	0.1209
		104	0.08224	0.12891
		103	0.08661	0.13407
		102	0.08728	0.13509
		101	0.08668	0.1368
		100	0.08557	0.13199
		99	0.0805	0.12569
		98	0.07651	0.11834
		97	0.07603	0.10902
		96	0.07236	0.10356
		95	0.0695	0.10416
		94	0.0701	0.10609
		93	0.0752	0.10587
		92	0.0787	0.11113
		91	0.07937	0.11496
		90	0.07973	0.11754
		89	0.07755	0.11948
		88	0.07708	0.12118
		87	0.07713	0.11731
		86	0.07608	0.11352
		85	0.07389	0.11119
		84	0.0728	0.11232
		83	0.07503	0.1104
		82	0.07513	0.11207
		81	0.07339	0.11221
		80	0.07382	0.11282
		79	0.07246	0.11516
		78	0.07311	0.11503
		77	0.08174	0.11202
		76	0.08933	0.1097
		75	0.09478	0.10694
		74	0.10053	0.10752
		73	0.10108	0.10478
		72	0.09742	0.10557
		71	0.08806	0.10803
		70	0.07757	0.10738
		69	0.06638	0.10576
		68	0.05844	0.10831
		67	0.05793	0.10692
		66	0.05522	0.10865
		65	0.05597	0.10944
		64	0.05861	0.11791
		63	0.06039	0.12927
		62	0.06429	0.14125
		61	0.06794	0.14732
		60	0.07258	0.14633
		59	0.07738	0.14217
		58	0.07863	0.13753
		57	0.07893	0.12498
		56	0.07437	0.1134
		55	0.06953	0.10638
		54	0.0627	0.10255
		53	0.05568	0.09984
		52	0.05255	0.09692
		51	0.05089	0.09302
		50	0.04952	0.08947
		49	0.04985	0.08768
		48	0.04936	0.08689
		47	0.049	0.08442
		46	0.04474	0.08284
		45	0.04031	0.08487
		44	0.03583	0.08202
		43	0.03334	0.08096
		42	0.0323	0.08046
		41	0.02948	0.08119
		40	0.02912	0.0902
		39	0.0353	0.11196
		38	0.04485	0.14344
		37	0.05821	0.16465
		36	0.06983	0.17232
		35	0.07766	0.16817
		34	0.07988	0.1526
		33	0.07484	0.13006
		32	0.06283	0.09865
		31	0.04534	0.0663
		30	0.03152	0.04441
		29	0.0223	0.03767
		28	0.01655	0.03789
		27	0.01649	0.03266
		26	0.01967	0.02632
		25	0.02171	0.02418
		24	0.0229	0.02414
		23	0.02254	0.02425
		22	0.02124	0.02352
		21	0.01923	0.0226
		20	0.01884	0.02048
		19	0.01626	0.01914
		18	0.01322	0.01618
		17	0.01104	0.01355
		16	0.01032	0.01316
		15	0.00858	0.01436
		14	0.00728	0.01546
		13	0.00642	0.01755
		12	0.00611	0.02011
		11	0.00556	0.02222
		10	0.00487	0.02337
		9	0.00505	0.0246
		8	0.00544	0.02511
		7	0.00607	0.02457
		6	0.00633	0.02286
		5	0.00585	0.02014
		4	0.00498	0.0165
		3	0.00371	0.01193
		2	0.00205	0.00643
		1	0	0
			--	--

## Sheet: Fig. S5
	Fig. S5
	pH	Ti3C2Tx	error bar	Ti3C2Tx-EDTA-	error bar
	2	-19.87	0.16997	-27.967	1.12645
	3	-24.47	0.46428	-30.967	0.665
	4	-27.43	0.40277	-35.267	0.09428
	5	-28.6	0.29439	-41.03	0.89567
	6	-31.03	0.63421	-42.467	0.4714
	7	-32	0.3559	-44.267	0.47842
	8	-34	0.85245	-47.2	1.1431
	9	-38.57	0.73182	-49.667	1.13235
	10	-42.1	0.66833	-47.07	0.24944
	11	-42.37	0.49889	-46.967	0.09428
	12	-42.43	0.44969	-46.7	0.58878

## Sheet: Fig. S6
	Fig. S6a					Fig. S6b
	Binding energy (eV)	MLM	MLM-EDTA			Binding energy (eV)	MLM	MLM-EDTA
	1100	0.58649	0.58156			409	407.811	418.292
	1099	0.57572	0.56983			408.875	395.253	418.487
	1098	0.56765	0.56655			408.75	394.811	415.721
	1097	0.5533	0.55361			408.625	404.569	408.203
	1096	0.52818	0.51891			408.5	408.302	405.385
	1095	0.47137	0.48465			408.375	399.751	411.848
	1094	0.45044	0.45855			408.25	389.324	422.783
	1093	0.45642	0.44433			408.125	394.431	422.466
	1092	0.43983	0.44033			408	411.147	411.93
	1091	0.41785	0.42632			407.875	419.654	407.448
	1090	0.42861	0.42382			407.75	408.18	400.495
	1089	0.4035	0.41912			407.625	393.022	388.932
	1088	0.40604	0.4137			407.5	395.203	391.866
	1087	0.38646	0.3999			407.375	402.865	402.953
	1086	0.39916	0.39983			407.25	395.674	407.73
	1085	0.40081	0.3978			407.125	388.918	412.826
	1084	0.39662	0.39548			407	397.057	413.62
	1083	0.38347	0.39345			406.875	403.541	405.171
	1082	0.38974	0.38885			406.75	407.208	397.253
	1081	0.38391	0.3989			406.625	409.895	397.613
	1080	0.39034	0.39498			406.5	408.612	408.916
	1079	0.38765	0.39705			406.375	411.637	421.263
	1078	0.38137	0.40079			406.25	415.092	422.87
	1077	0.37793	0.39626			406.125	419.987	418.903
	1076	0.39258	0.39947			406	426.933	419.913
	1075	0.38451	0.41295			405.875	418.495	419.775
	1074	0.40978	0.4107			405.75	406.255	415.252
	1073	0.40963	0.41491			405.625	408.503	417.646
	1072	0.41949	0.41819			405.5	410.434	422.882
	1071	0.44252	0.43117			405.375	406.999	420.915
	1070	0.44506	0.44133			405.25	407.332	412.325
	1069	0.46509	0.45727			405.125	409.654	404.096
	1068	0.46748	0.46308			405	415.344	408.761
	1067	0.46046	0.46536			404.875	418.59	420.66
	1066	0.45403	0.45267			404.75	412.3	420.436
	1065	0.42592	0.44368			404.625	408.358	412.927
	1064	0.42846	0.42318			404.5	411.838	410.039
	1063	0.39423	0.40703			404.375	412.884	405.644
	1062	0.37734	0.38956			404.25	409.308	405.564
	1061	0.36538	0.37915			404.125	409.292	409.329
	1060	0.3588	0.3651			404	406.376	406.058
	1059	0.36463	0.36974			403.875	412.095	404.645
	1058	0.34699	0.36307			403.75	428.794	402.351
	1057	0.33921	0.361			403.625	423.142	399.099
	1056	0.35611	0.36421			403.5	403.485	400.614
	1055	0.34489	0.36264			403.375	404.898	397.041
	1054	0.35282	0.35515			403.25	409.192	394.286
	1053	0.35073	0.36132			403.125	394.87	399.417
	1052	0.34714	0.36214			403	388.795	407.551
	1051	0.35521	0.35811			402.875	398.035	412.804
	1050	0.36149	0.36175			402.75	404.993	404.039
	1049	0.35207	0.36335			402.625	404.44	395.526
	1048	0.34205	0.36007			402.5	402.64	406.089
	1047	0.35073	0.36079			402.375	400.322	417.455
	1046	0.35536	0.36578			402.25	390.836	418.132
	1045	0.35925	0.36168			402.125	382.872	417.848
	1044	0.34878	0.36581			402	395.576	411.273
	1043	0.34609	0.36649			401.875	409.897	397.888
	1042	0.36254	0.36984			401.75	406.736	395.311
	1041	0.3585	0.36742			401.625	406.387	407.977
	1040	0.3582	0.37348			401.5	413.026	421.916
	1039	0.37435	0.37701			401.375	418.616	422.453
	1038	0.37509	0.3707			401.25	415.182	415.771
	1037	0.3582	0.36942			401.125	412.808	413.972
	1036	0.37136	0.37623			401	425.367	416.15
	1035	0.38062	0.37615			400.875	426.289	421.575
	1034	0.37778	0.37712			400.75	421.508	429.07
	1033	0.37435	0.37537			400.625	429.754	433.17
	1032	0.37405	0.37872			400.5	410.415	428.141
	1031	0.37255	0.37202			400.375	417.524	429.663
	1030	0.36194	0.37045			400.25	403.924	448.546
	1029	0.36448	0.36892			400.125	418.935	458.526
	1028	0.36433	0.37933			400	414.187	455.152
	1027	0.35715	0.38207			399.875	419.621	469.766
	1026	0.35999	0.37933			399.75	404.424	490.722
	1025	0.37689	0.37519			399.625	417.443	490.089
	1024	0.3745	0.36917			399.5	412.668	485.562
	1023	0.36239	0.37337			399.375	411.194	496.481
	1022	0.34953	0.37822			399.25	420.745	525.591
	1021	0.36896	0.37829			399.125	431.676	549.516
	1020	0.36014	0.37473			399	412.822	547.112
	1019	0.36254	0.37662			398.875	416.785	550.991
	1018	0.36433	0.38271			398.75	419.348	569.646
	1017	0.3591	0.38271			398.625	421.429	581.529
	1016	0.36567	0.38382			398.5	421.25	593.645
	1015	0.3733	0.38571			398.375	410.887	591.053
	1014	0.3866	0.38368			398.25	425.916	568.3
	1013	0.38048	0.38949			398.125	429.224	548.365
	1012	0.38033	0.38799			398	418.842	529.671
	1011	0.38735	0.39387			397.875	412.819	502.866
	1010	0.37928	0.3958			397.75	417.876	490.471
	1009	0.37808	0.39687			397.625	424.97	492.197
	1008	0.36687	0.39355			397.5	415.561	473.177
	1007	0.37913	0.39231			397.375	415.169	448.404
	1006	0.37315	0.3897			397.25	412.843	435.711
	1005	0.36612	0.39694			397.125	414.09	421.076
	1004	0.38451	0.3963			397	410.171	408.014
	1003	0.37375	0.39209			396.875	398.221	410.206
	1002	0.38257	0.39758			396.75	401.992	416.822
	1001	0.37614	0.40614			396.625	413.629	419.275
	1000	0.39303	0.41045			396.5	414.691	419.502
	999	0.39797	0.41348			396.375	415.355	413.689
	998	0.38631	0.41865			396.25	415.926	412.099
	997	0.39064	0.41074			396.125	416.948	411.695
	996	0.38795	0.4112			396	423.334	403.063
	995	0.40126	0.42019			395.875	423.605	393.084
	994	0.39363	0.41327			395.75	419.769	393.008
	993	0.41067	0.41359			395.625	411.608	404.789
	992	0.40185	0.41969			395.5	394.05	416.155
	991	0.40066	0.41983			395.375	395.828	416.016
	990	0.40051	0.41858			395.25	413.619	409.299
	989	0.38421	0.41448			395.125	409.987	404.558
	988	0.4035	0.41473			395	399.628	404.598
	987	0.40245	0.40639			394.875	410.24	408.071
	986	0.38421	0.40949			394.75	428.051	410.6
	985	0.39408	0.41331			394.625	423.511	411.794
	984	0.39662	0.41252			394.5	412.304	407.81
	983	0.38451	0.40436			394.375	426.018	409.199
	982	0.3875	0.41488			394.25	438.021	416.957
	981	0.40096	0.41498			394.125	424.764	421.203
	980	0.40574	0.4158			394	410.856	422.813
	979	0.41217	0.42158			393.875	411.2	411.761
	978	0.40559	0.42675			393.75	414.594	399.966
	977	0.40903	0.43926			393.625	420.16	407.798
	976	0.41142	0.44261			393.5	420.877	415.977
	975	0.42607	0.44725			393.375	415.754	407.908
	974	0.42981	0.46155			393.25	417.485	400.186
	973	0.45358	0.46818			393.125	415.1	408.011
	972	0.46674	0.48116			393	403.235	413.6
	971	0.45986	0.47299			392.875	389.189	410.489
	970	0.44476	0.46878			392.75	378.436	415.227
	969	0.41815	0.44012			392.625	384.06	414.283
	968	0.40365	0.42247			392.5	399.712	406.176
	967	0.3887	0.39769			392.375	404.8	408.127
	966	0.38391	0.40564			392.25	405.296	406.135
	965	0.36896	0.39209			392.125	410.498	395.689
	964	0.37046	0.39748			392	412.91	392.295
	963	0.38003	0.39298			391.875	403.552	403.802
	962	0.3742	0.39658			391.75	390.189	417.474
	961	0.37554	0.39284			391.625	395.399	409.999
	960	0.38406	0.39516			391.5	409.612	398.115
	959	0.39169	0.40004			391.375	409.31	406.277
	958	0.37584	0.39551			391.25	409.454	415.448
	957	0.38675	0.38564			391.125	420.619	408.742
	956	0.38212	0.38724			391	424.894	405.668
	955	0.38421	0.38749
	954	0.37793	0.39042
	953	0.37569	0.38674
	952	0.38122	0.39024
	951	0.36941	0.39266
	950	0.37749	0.39188
	949	0.37943	0.38778
	948	0.37539	0.39758
	947	0.36463	0.40126
	946	0.36747	0.40568
	945	0.39169	0.40165
	944	0.39543	0.39919
	943	0.38466	0.39826
	942	0.39498	0.40111
	941	0.38945	0.39915
	940	0.37883	0.40707
	939	0.39946	0.40564
	938	0.39946	0.40386
	937	0.39722	0.40593
	936	0.38825	0.41241
	935	0.40275	0.41309
	934	0.40783	0.40621
	933	0.41262	0.41302
	932	0.4038	0.40974
	931	0.41441	0.41238
	930	0.38242	0.41666
	929	0.39244	0.41316
	928	0.38391	0.40971
	927	0.40469	0.4132
	926	0.41187	0.41766
	925	0.40649	0.42554
	924	0.40305	0.42475
	923	0.38989	0.42029
	922	0.40096	0.42211
	921	0.41322	0.42871
	920	0.41232	0.41616
	919	0.41949	0.42343
	918	0.41008	0.42964
	917	0.41561	0.4229
	916	0.4035	0.42169
	915	0.40499	0.4368
	914	0.42652	0.4285
	913	0.41695	0.43801
	912	0.41949	0.42949
	911	0.42278	0.43138
	910	0.42652	0.43085
	909	0.41561	0.43498
	908	0.41561	0.43256
	907	0.40559	0.44012
	906	0.43669	0.44247
	905	0.42278	0.44076
	904	0.43714	0.44265
	903	0.42368	0.44657
	902	0.44267	0.44632
	901	0.42592	0.44679
	900	0.42413	0.45081
	899	0.42996	0.44529
	898	0.43968	0.45499
	897	0.43833	0.45035
	896	0.44102	0.46194
	895	0.447	0.45684
	894	0.43654	0.45698
	893	0.43968	0.44925
	892	0.44222	0.45292
	891	0.4319	0.45459
	890	0.45777	0.46511
	889	0.44028	0.46643
	888	0.4482	0.46379
	887	0.42891	0.45638
	886	0.4464	0.45509
	885	0.45029	0.45745
	884	0.44252	0.47082
	883	0.46659	0.47128
	882	0.44939	0.47331
	881	0.46001	0.46344
	880	0.44969	0.46433
	879	0.44865	0.47057
	878	0.46659	0.46782
	877	0.4618	0.4746
	876	0.45851	0.47185
	875	0.48408	0.4757
	874	0.45448	0.47702
	873	0.48019	0.47866
	872	0.47242	0.47766
	871	0.46868	0.48009
	870	0.46898	0.48597
	869	0.45971	0.4706
	868	0.46778	0.48169
	867	0.46838	0.48376
	866	0.47481	0.47798
	865	0.48453	0.4803
	864	0.46569	0.48451
	863	0.4766	0.48743
	862	0.48991	0.48679
	861	0.46958	0.49435
	860	0.47346	0.4916
	859	0.47855	0.49353
	858	0.48169	0.5008
	857	0.50396	0.50669
	856	0.49903	0.50305
	855	0.48916	0.5136
	854	0.49798	0.51499
	853	0.49499	0.51956
	852	0.50441	0.5254
	851	0.50725	0.51727
	850	0.47197	0.50508
	849	0.49335	0.49656
	848	0.48438	0.49752
	847	0.48707	0.50116
	846	0.49858	0.50622
	845	0.49873	0.50604
	844	0.50262	0.50993
	843	0.50142	0.50472
	842	0.48811	0.50041
	841	0.48483	0.49399
	840	0.48991	0.50526
	839	0.48124	0.50501
	838	0.47855	0.50608
	837	0.47989	0.5084
	836	0.49948	0.50743
	835	0.48752	0.50997
	834	0.49783	0.51802
	833	0.49978	0.52469
	832	0.51203	0.52726
	831	0.50112	0.52651
	830	0.53416	0.54644
	829	0.52355	0.55742
	828	0.54702	0.5683
	827	0.62207	0.59732
	826	0.60876	0.6211
	825	0.53521	0.56523
	824	0.49679	0.52166
	823	0.4935	0.49859
	822	0.49858	0.48818
	821	0.48184	0.4957
	820	0.4781	0.49007
	819	0.47496	0.49039
	818	0.48707	0.48896
	817	0.47167	0.49075
	816	0.4781	0.49271
	815	0.47242	0.50426
	814	0.48154	0.50262
	813	0.46614	0.50251
	812	0.49006	0.50373
	811	0.50142	0.49913
	810	0.48109	0.50237
	809	0.47944	0.50251
	808	0.49664	0.50148
	807	0.48333	0.50144
	806	0.49469	0.50226
	805	0.48856	0.50258
	804	0.48273	0.50066
	803	0.50022	0.50647
	802	0.4926	0.50957
	801	0.4926	0.51492
	800	0.4923	0.5033
	799	0.50082	0.50651
	798	0.48124	0.50932
	797	0.48318	0.51478
	796	0.50456	0.51881
	795	0.49664	0.51503
	794	0.4917	0.51121
	793	0.50411	0.52013
	792	0.52295	0.51524
	791	0.51353	0.5167
	790	0.50052	0.51859
	789	0.49978	0.51624
	788	0.50052	0.52569
	787	0.50471	0.52523
	786	0.51443	0.52786
	785	0.51174	0.53417
	784	0.50635	0.51909
	783	0.52355	0.52255
	782	0.50262	0.52323
	781	0.51502	0.53343
	780	0.52504	0.53507
	779	0.51159	0.53346
	778	0.52265	0.52851
	777	0.51114	0.53264
	776	0.53431	0.53246
	775	0.52175	0.53685
	774	0.51099	0.54006
	773	0.51532	0.53268
	772	0.52788	0.53464
	771	0.537	0.53507
	770	0.51996	0.53856
	769	0.52624	0.54526
	768	0.53595	0.54113
	767	0.51831	0.54152
	766	0.51951	0.54426
	765	0.53341	0.54826
	764	0.54104	0.54252
	763	0.53356	0.55357
	762	0.54881	0.55247
	761	0.54762	0.55614
	760	0.54358	0.55828
	759	0.53207	0.56223
	758	0.53371	0.55296
	757	0.52833	0.56013
	756	0.53102	0.5592
	755	0.54463	0.54933
	754	0.55703	0.55446
	753	0.54717	0.56145
	752	0.53805	0.56537
	751	0.53446	0.56145
	750	0.53162	0.56067
	749	0.5364	0.56459
	748	0.53252	0.56106
	747	0.54044	0.56491
	746	0.54208	0.56102
	745	0.54552	0.56199
	744	0.537	0.58049
	743	0.54029	0.58459
	742	0.56331	0.58049
	741	0.56077	0.57468
	740	0.57871	0.56915
	739	0.5527	0.58555
	738	0.55554	0.5889
	737	0.54642	0.58288
	736	0.57183	0.57671
	735	0.58933	0.58181
	734	0.57961	0.58045
	733	0.57453	0.58035
	732	0.57542	0.57889
	731	0.57527	0.57254
	730	0.57617	0.57104
	729	0.56944	0.58773
	728	0.54627	0.57692
	727	0.5829	0.58188
	726	0.57781	0.57899
	725	0.57348	0.58591
	724	0.57722	0.57946
	723	0.57079	0.58512
	722	0.56929	0.5878
	721	0.57841	0.58655
	720	0.57602	0.59104
	719	0.57004	0.59604
	718	0.57916	0.58908
	717	0.57632	0.58997
	716	0.56989	0.60563
	715	0.57722	0.6068
	714	0.59845	0.60327
	713	0.60637	0.60555
	712	0.60891	0.60074
	711	0.59007	0.60302
	710	0.5826	0.60121
	709	0.57856	0.60898
	708	0.60188	0.61294
	707	0.60054	0.61736
	706	0.59979	0.6144
	705	0.58858	0.61696
	704	0.58529	0.61846
	703	0.58798	0.61247
	702	0.60652	0.61436
	701	0.60472	0.60552
	700	0.59202	0.60416
	699	0.59261	0.59932
	698	0.5832	0.60545
	697	0.58933	0.61326
	696	0.59381	0.60598
	695	0.59321	0.60844
	694	0.59097	0.60609
	693	0.59381	0.61062
	692	0.60233	0.60627
	691	0.58155	0.60844
	690	0.59874	0.6154
	689	0.59546	0.62117
	688	0.59725	0.6185
	687	0.60861	0.63226
	686	0.63358	0.64841
	685	0.68202	0.68781
	684	0.80535	0.7798
	683	0.78532	0.80247
	682	0.66138	0.68703
	681	0.61011	0.62017
	680	0.59381	0.6093
	679	0.58499	0.6145
	678	0.60188	0.60309
	677	0.57841	0.60163
	676	0.59516	0.6011
	675	0.58693	0.6042
	674	0.58006	0.60741
	673	0.60158	0.60648
	672	0.582	0.60901
	671	0.57662	0.6083
	670	0.5814	0.60288
	669	0.59531	0.61005
	668	0.59605	0.61015
	667	0.5956	0.60452
	666	0.59501	0.61087
	665	0.59187	0.61611
	664	0.58634	0.61686
	663	0.59949	0.62641
	662	0.60278	0.6155
	661	0.59979	0.60805
	660	0.59247	0.6226
	659	0.5965	0.61807
	658	0.60652	0.61868
	657	0.5977	0.62003
	656	0.60129	0.62495
	655	0.59336	0.62591
	654	0.60009	0.62787
	653	0.59889	0.62438
	652	0.60592	0.62798
	651	0.60054	0.62698
	650	0.60682	0.63583
	649	0.59142	0.64014
	648	0.60353	0.63896
	647	0.61609	0.63526
	646	0.60248	0.63586
	645	0.6107	0.62584
	644	0.60861	0.62763
	643	0.62521	0.63258
	642	0.60069	0.63921
	641	0.60756	0.63558
	640	0.61833	0.64395
	639	0.60472	0.64556
	638	0.63358	0.64338
	637	0.61683	0.63597
	636	0.62565	0.64823
	635	0.61579	0.64171
	634	0.62491	0.64955
	633	0.61818	0.6569
	632	0.6258	0.65162
	631	0.62476	0.64877
	630	0.61414	0.64563
	629	0.63477	0.65347
	628	0.62416	0.64567
	627	0.61325	0.65109
	626	0.6276	0.6533
	625	0.62386	0.65198
	624	0.6421	0.65875
	623	0.63418	0.65305
	622	0.63268	0.66011
	621	0.63447	0.65857
	620	0.64838	0.66463
	619	0.6279	0.65397
	618	0.63283	0.66285
	617	0.64344	0.66695
	616	0.64344	0.66859
	615	0.65256	0.66064
	614	0.65167	0.66481
	613	0.66393	0.66642
	612	0.64957	0.67743
	611	0.65137	0.6713
	610	0.65974	0.67408
	609	0.66677	0.68046
	608	0.66707	0.67925
	607	0.66901	0.67829
	606	0.68082	0.68068
	605	0.65376	0.67861
	604	0.65884	0.67077
	603	0.66527	0.68114
	602	0.66123	0.67797
	601	0.65884	0.68193
	600	0.66079	0.68196
	599	0.66393	0.68314
	598	0.66198	0.66631
	597	0.65974	0.67886
	596	0.66931	0.67661
	595	0.63657	0.68414
	594	0.67275	0.68553
	593	0.68471	0.68681
	592	0.67215	0.6794
	591	0.67349	0.68859
	590	0.6714	0.69918
	589	0.68575	0.69965
	588	0.68889	0.69879
	587	0.68276	0.70204
	586	0.69069	0.70546
	585	0.68785	0.70952
	584	0.68336	0.71013
	583	0.69278	0.70842
	582	0.69517	0.71837
	581	0.69726	0.71384
	580	0.70414	0.70856
	579	0.68351	0.71009
	578	0.69846	0.71063
	577	0.68994	0.70717
	576	0.71565	0.71384
	575	0.70145	0.71316
	574	0.67574	0.71141
	573	0.69113	0.70767
	572	0.68426	0.69027
	571	0.6717	0.68221
	570	0.67439	0.68938
	569	0.67738	0.68681
	568	0.66662	0.69423
	567	0.7004	0.70218
	566	0.70623	0.7025
	565	0.7155	0.72364
	564	0.72896	0.73437
	563	0.75691	0.75434
	562	0.75691	0.78504
	561	0.78173	0.78572
	560	0.77097	0.78807
	559	0.73868	0.75898
	558	0.69218	0.70877
	557	0.64524	0.68631
	556	0.63313	0.65529
	555	0.60742	0.62823
	554	0.60144	0.62695
	553	0.60069	0.62003
	552	0.59052	0.60855
	551	0.58021	0.61279
	550	0.58006	0.6088
	549	0.56735	0.60063
	548	0.582	0.59653
	547	0.57139	0.59044
	546	0.58649	0.59618
	545	0.5835	0.59126
	544	0.58215	0.59415
	543	0.57781	0.58637
	542	0.56481	0.58192
	541	0.56526	0.58017
	540	0.56451	0.57856
	539	0.56959	0.57896
	538	0.56331	0.5715
	537	0.54627	0.56691
	536	0.55195	0.56937
	535	0.56541	0.56623
	534	0.58559	0.57956
	533	0.59874	0.61593
	532	0.6113	0.66467
	531	0.63791	0.7184
	530	0.71132	0.75719
	529	0.75811	0.77748
	528	0.76215	0.75726
	527	0.58559	0.65522
	526	0.53461	0.57161
	525	0.53954	0.55325
	524	0.52071	0.55079
	523	0.53655	0.552
	522	0.52698	0.55197
	521	0.53865	0.5525
	520	0.53581	0.5473
	519	0.52997	0.54769
	518	0.5231	0.54769
	517	0.53341	0.54455
	516	0.53969	0.54612
	515	0.53132	0.54854
	514	0.52399	0.54983
	513	0.537	0.54847
	512	0.52504	0.54883
	511	0.53715	0.55421
	510	0.53939	0.56195
	509	0.54463	0.55728
	508	0.54492	0.55995
	507	0.53999	0.54954
	506	0.53566	0.55403
	505	0.54238	0.5601
	504	0.53491	0.55739
	503	0.53939	0.55264
	502	0.53192	0.55186
	501	0.54149	0.54965
	500	0.53326	0.55457
	499	0.52997	0.55086
	498	0.5237	0.55514
	497	0.53521	0.54405
	496	0.55494	0.54583
	495	0.53027	0.53578
	494	0.53775	0.53852
	493	0.5376	0.54309
	492	0.53207	0.55068
	491	0.51936	0.54327
	490	0.53461	0.53753
	489	0.55195	0.55443
	488	0.54732	0.55125
	487	0.56047	0.56459
	486	0.53745	0.56594
	485	0.55345	0.57208
	484	0.57946	0.57921
	483	0.5675	0.58762
	482	0.57378	0.58734
	481	0.56301	0.59611
	480	0.57826	0.59347
	479	0.5814	0.60281
	478	0.59575	0.60088
	477	0.59785	0.60217
	476	0.5974	0.59297
	475	0.59022	0.59247
	474	0.58529	0.58177
	473	0.54104	0.58217
	472	0.54522	0.57118
	471	0.54193	0.56448
	470	0.54582	0.55592
	469	0.51772	0.53792
	468	0.54029	0.53678
	467	0.52713	0.5345
	466	0.52534	0.52487
	465	0.51951	0.51571
	464	0.53072	0.52719
	463	0.57393	0.56002
	462	0.66288	0.61297
	461	0.74331	0.70418
	460	0.77306	0.75577
	459	0.67858	0.72724
	458	0.60936	0.62082
	457	0.63702	0.61411
	456	0.75004	0.69826
	455	0.95694	0.89457
	454	1	1
	453	0.63522	0.78593
	452	0.25071	0.34824
	451	0.16729	0.19435
	450	0.14292	0.1634
	449	0.1329	0.14736
	448	0.14202	0.14451
	447	0.12947	0.1367
	446	0.11586	0.13299
	445	0.11437	0.13178
	444	0.11212	0.12928
	443	0.11467	0.12978
	442	0.11033	0.12518
	441	0.1187	0.1224
	440	0.11287	0.12732
	439	0.11437	0.12251
	438	0.11138	0.12725
	437	0.10315	0.12575
	436	0.11616	0.1219
	435	0.11093	0.12037
	434	0.11227	0.1214
	433	0.10315	0.11955
	432	0.10839	0.12622
	431	0.11138	0.12547
	430	0.10719	0.12689
	429	0.11347	0.12237
	428	0.11691	0.12429
	427	0.1057	0.12108
	426	0.11407	0.1255
	425	0.12154	0.12076
	424	0.10913	0.12401
	423	0.11048	0.12361
	422	0.11661	0.12978
	421	0.11915	0.12668
	420	0.11736	0.12622
	419	0.10211	0.12618
	418	0.10824	0.12743
	417	0.10913	0.12679
	416	0.11063	0.12557
	415	0.10779	0.12664
	414	0.11317	0.12572
	413	0.11212	0.12508
	412	0.11123	0.12475
	411	0.11781	0.12451
	410	0.11377	0.12479
	409	0.10958	0.12761
	408	0.11257	0.12618
	407	0.11138	0.12604
	406	0.1184	0.128
	405	0.11781	0.12404
	404	0.1193	0.12269
	403	0.11795	0.12468
	402	0.11347	0.12786
	401	0.11347	0.13702
	400	0.1202	0.14454
	399	0.13231	0.15745
	398	0.11496	0.15766
	397	0.11736	0.14016
	396	0.12438	0.12711
	395	0.11511	0.12465
	394	0.10973	0.1265
	393	0.11571	0.12622
	392	0.11706	0.12048
	391	0.11885	0.12472
	390	0.11631	0.12155
	389	0.11631	0.12946
	388	0.11332	0.12486
	387	0.10854	0.12415
	386	0.11915	0.129
	385	0.11885	0.12429
	384	0.10764	0.12376
	383	0.11287	0.1239
	382	0.119	0.12475
	381	0.11915	0.12344
	380	0.11317	0.12861
	379	0.11945	0.13053
	378	0.1199	0.12639
	377	0.11691	0.12839
	376	0.11586	0.13128
	375	0.11183	0.12796
	374	0.1208	0.12946
	373	0.10943	0.12868
	372	0.11197	0.12729
	371	0.11766	0.12821
	370	0.12005	0.13003
	369	0.11422	0.1306
	368	0.1205	0.12971
	367	0.12692	0.12832
	366	0.12005	0.12935
	365	0.12319	0.12996
	364	0.12005	0.12804
	363	0.12259	0.12554
	362	0.11721	0.12686
	361	0.12393	0.12718
	360	0.11781	0.1265
	359	0.12379	0.13181
	358	0.12558	0.13103
	357	0.11915	0.12935
	356	0.13066	0.13203
	355	0.12289	0.13178
	354	0.12154	0.13046
	353	0.11975	0.1332
	352	0.12274	0.13196
	351	0.12707	0.13463
	350	0.1208	0.13534
	349	0.13006	0.13745
	348	0.12618	0.13199
	347	0.12229	0.13256
	346	0.12991	0.1331
	345	0.11945	0.1382
	344	0.12453	0.13178
	343	0.12947	0.1326
	342	0.12379	0.13178
	341	0.12468	0.13296
	340	0.12678	0.1337
	339	0.1205	0.13196
	338	0.12408	0.13645
	337	0.13231	0.13531
	336	0.12618	0.13499
	335	0.12827	0.14244
	334	0.12468	0.14055
	333	0.12618	0.13862
	332	0.13066	0.13845
	331	0.13694	0.13713
	330	0.13276	0.1383
	329	0.13545	0.14091
	328	0.13156	0.14069
	327	0.13365	0.14276
	326	0.12633	0.14084
	325	0.12289	0.13691
	324	0.12618	0.1382
	323	0.12737	0.13973
	322	0.13425	0.14133
	321	0.13575	0.13895
	320	0.12678	0.13755
	319	0.13141	0.13862
	318	0.13186	0.14219
	317	0.12917	0.1423
	316	0.13276	0.14009
	315	0.13829	0.1428
	314	0.13051	0.14044
	313	0.13156	0.15068
	312	0.12678	0.14554
	311	0.1353	0.14023
	310	0.14158	0.14504
	309	0.14277	0.14975
	308	0.13978	0.15456
	307	0.14187	0.15007
	306	0.13963	0.14829
	305	0.1356	0.14929
	304	0.14427	0.15709
	303	0.13978	0.14975
	302	0.13051	0.14248
	301	0.13933	0.14333
	300	0.13186	0.14059
	299	0.12438	0.13477
	298	0.12408	0.1382
	297	0.1202	0.13353
	296	0.12408	0.13139
	295	0.1187	0.12928
	294	0.12962	0.12725
	293	0.12678	0.12754
	292	0.11586	0.12978
	291	0.11526	0.13381
	290	0.1202	0.13046
	289	0.12603	0.13117
	288	0.13201	0.14387
	287	0.14995	0.16319
	286	0.14815	0.18583
	285	0.18463	0.23072
	284	0.22634	0.28153
	283	0.28031	0.2852
	282	0.27687	0.24427
	281	0.26656	0.25111
	280	0.25011	0.27101
	279	0.12408	0.15435
	278	0.09463	0.10322
	277	0.0897	0.09505
	276	0.08776	0.09399
	275	0.08312	0.09174
	274	0.08492	0.08864
	273	0.08806	0.08842
	272	0.08536	0.09046
	271	0.09418	0.09559
	270	0.10211	0.10304
	269	0.11541	0.10946
	268	0.10898	0.1085
	267	0.09374	0.09837
	266	0.0882	0.09324
	265	0.08447	0.08261
	264	0.07953	0.08286
	263	0.07445	0.08215
	262	0.08103	0.08201
	261	0.0749	0.08197
	260	0.08267	0.08186
	259	0.08088	0.08422
	258	0.08357	0.0835
	257	0.08447	0.08104
	256	0.07789	0.08101
	255	0.07505	0.08008
	254	0.08163	0.08332
	253	0.07639	0.08504
	252	0.08252	0.0794
	251	0.08611	0.07901
	250	0.0761	0.08115
	249	0.07505	0.08532
	248	0.07684	0.08429
	247	0.08507	0.08432
	246	0.08267	0.08332
	245	0.08372	0.08668
	244	0.07938	0.08461
	243	0.08312	0.08318
	242	0.08686	0.08119
	241	0.08028	0.08479
	240	0.07669	0.08279
	239	0.08193	0.08404
	238	0.09194	0.08411
	237	0.08492	0.08411
	236	0.07849	0.08564
	235	0.08596	0.0825
	234	0.08073	0.08001
	233	0.08297	0.08022
	232	0.08611	0.08521
	231	0.08043	0.08404
	230	0.08043	0.08482
	229	0.0882	0.08521
	228	0.08222	0.08582
	227	0.08118	0.08432
	226	0.08387	0.08393
	225	0.08222	0.08511
	224	0.08925	0.08561
	223	0.08372	0.08992
	222	0.08551	0.08639
	221	0.0891	0.08707
	220	0.08133	0.08564
	219	0.08103	0.08728
	218	0.07938	0.08521
	217	0.07909	0.08553
	216	0.08447	0.08461
	215	0.07266	0.08553
	214	0.08118	0.08657
	213	0.07953	0.08447
	212	0.08462	0.08418
	211	0.08342	0.08179
	210	0.08103	0.08215
	209	0.07475	0.08172
	208	0.08581	0.08275
	207	0.08432	0.08179
	206	0.07639	0.08069
	205	0.07968	0.08086
	204	0.07535	0.08086
	203	0.08178	0.08097
	202	0.08252	0.08514
	201	0.0909	0.08849
	200	0.10271	0.10618
	199	0.12678	0.12411
	198	0.14965	0.1377
	197	0.11467	0.12483
	196	0.08566	0.08964
	195	0.07505	0.07887
	194	0.07176	0.07534
	193	0.07206	0.07616
	192	0.07684	0.07598
	191	0.0746	0.07402
	190	0.07266	0.07359
	189	0.0734	0.0748
	188	0.07071	0.07694
	187	0.07251	0.07309
	186	0.07774	0.07117
	185	0.07041	0.07423
	184	0.07535	0.08058
	183	0.06638	0.07894
	182	0.06922	0.07819
	181	0.0761	0.07477
	180	0.07684	0.07577
	179	0.06817	0.07537
	178	0.0734	0.07776
	177	0.0758	0.07537
	176	0.07505	0.07416
	175	0.07475	0.07641
	174	0.0752	0.07619
	173	0.07624	0.07708
	172	0.0737	0.07776
	171	0.08103	0.07655
	170	0.07056	0.0758
	169	0.074	0.07744
	168	0.07325	0.0758
	167	0.06937	0.07848
	166	0.07325	0.07438
	165	0.07998	0.07748
	164	0.07759	0.07798
	163	0.08282	0.07687
	162	0.07311	0.07962
	161	0.08163	0.07748
	160	0.07535	0.07858
	159	0.07445	0.07644
	158	0.0734	0.07548
	157	0.07639	0.07823
	156	0.08163	0.07808
	155	0.07804	0.07798
	154	0.07759	0.07983
	153	0.07923	0.08069
	152	0.0758	0.08268
	151	0.07624	0.07979
	150	0.06428	0.07872
	149	0.07864	0.08201
	148	0.08282	0.08022
	147	0.07355	0.08044
	146	0.08282	0.07922
	145	0.0746	0.07944
	144	0.07505	0.07972
	143	0.08103	0.08061
	142	0.07864	0.08158
	141	0.07595	0.08193
	140	0.07849	0.07872
	139	0.08282	0.08122
	138	0.08282	0.07965
	137	0.08462	0.08122
	136	0.08746	0.08119
	135	0.08163	0.08094
	134	0.07968	0.0809
	133	0.07804	0.07976
	132	0.07595	0.08429
	131	0.07849	0.084
	130	0.08088	0.08165
	129	0.08447	0.08168
	128	0.07938	0.08261
	127	0.0752	0.08265
	126	0.07385	0.08454
	125	0.08282	0.0825
	124	0.07849	0.08193
	123	0.08342	0.08172
	122	0.08073	0.08436
	121	0.08372	0.08094
	120	0.08417	0.08318
	119	0.08521	0.08168
	118	0.08402	0.08436
	117	0.08178	0.08168
	116	0.07565	0.08436
	115	0.07923	0.08315
	114	0.08312	0.08318
	113	0.08282	0.08272
	112	0.08776	0.08564
	111	0.08596	0.08575
	110	0.08507	0.08293
	109	0.08985	0.08393
	108	0.08193	0.08247
	107	0.08492	0.08849
	106	0.08297	0.08293
	105	0.08163	0.084
	104	0.09284	0.08525
	103	0.08925	0.08571
	102	0.08282	0.08589
	101	0.0897	0.08596
	100	0.08267	0.08422
	99	0.07968	0.08586
	98	0.08641	0.08183
	97	0.0882	0.08332
	96	0.08282	0.08347
	95	0.0897	0.08389
	94	0.08267	0.08589
	93	0.08312	0.08129
	92	0.07998	0.08129
	91	0.08447	0.08168
	90	0.08776	0.08771
	89	0.08895	0.08482
	88	0.08312	0.08896
	87	0.08536	0.08725
	86	0.08417	0.09042
	85	0.0909	0.0875
	84	0.0906	0.09234
	83	0.08731	0.09067
	82	0.08671	0.08985
	81	0.08163	0.08871
	80	0.08746	0.08789
	79	0.08641	0.08792
	78	0.08895	0.08425
	77	0.08492	0.08589
	76	0.08462	0.08471
	75	0.08103	0.08514
	74	0.08163	0.08643
	73	0.07714	0.08389
	72	0.07998	0.0829
	71	0.08073	0.0824
	70	0.08387	0.07979
	69	0.07804	0.07708
	68	0.07415	0.07719
	67	0.07639	0.07659
	66	0.08327	0.07808
	65	0.07849	0.08468
	64	0.07998	0.08471
	63	0.08701	0.08832
	62	0.09972	0.09349
	61	0.10943	0.10097
	60	0.12065	0.11074
	59	0.12648	0.12914
	58	0.12722	0.12886
	57	0.10794	0.11698
	56	0.08611	0.09131
	55	0.07759	0.08325
	54	0.0755	0.07491
	53	0.07654	0.07331
	52	0.07311	0.07259
	51	0.07131	0.07042
	50	0.06548	0.0661
	49	0.061	0.06653
	48	0.06339	0.06521
	47	0.0586	0.06411
	46	0.05905	0.06304
	45	0.06085	0.05965
	44	0.05576	0.05794
	43	0.05995	0.05498
	42	0.05561	0.05487
	41	0.05651	0.05573
	40	0.06115	0.05986
	39	0.06578	0.06222
	38	0.07116	0.06689
	37	0.0894	0.08115
	36	0.10839	0.0978
	35	0.13918	0.12561
	34	0.16609	0.15374
	33	0.15772	0.16034
	32	0.09688	0.11869
	31	0.04365	0.05744
	30	0.03259	0.02995
	29	0.03125	0.02692
	28	0.02646	0.02735
	27	0.01824	0.02111
	26	0.01749	0.01476
	25	0.01196	0.01266
	24	0.0136	0.01219
	23	0.0163	0.01063
	22	0.01689	0.00952
	21	0.0148	0.01301
	20	0.0157	0.01209
	19	0.01196	0.00688
	18	0.00777	0.00649
	17	0.00747	0.00367
	16	0.00628	0.00246
	15	0.00404	0.00349
	14	0.00224	0.00114
	13	0.00419	0.000927015
	12	0.00344	0.00242
	11	0.00837	0.00342
	10	0.00807	0.00506
	9	0.00523	0.00638
	8	0.00733	0.00467
	7	0.00673	0.00628
	6	0.00972	0.00506
	5	0.01076	0.00649
	4	0.01226	0.01009
	3	0.00777	0.00813
	2	0.00448	0.0021
	1	0	0

## Sheet: Fig. S9
	Fig. S9a																												Fig. S9b																				Fig. S9c
	MLM													MLM-EDTA-1.0															MLM										MLM-EDTA-1.0
	Binding energy (eV)	Raw data	Fitted curve	Background	Ti3+	Ti2+	Ti-C	Ti-F	Ti3+	Ti2+	Ti-C	TiO2		Binding energy (eV)	Raw data	Fitted curve	Background	Ti-C	Ti2+	Ti3+	Ti-C	Ti2+	Ti3+	Ti-OOC	Ti-F	TiO2			Binding energy (eV)	Raw data	Fitted curve	Background	Ti-O	Ti-OH	H2O	C-O	TiO2		Binding energy (eV)	Raw data	Fitted curve	Background	Ti-O	Ti-OH	H2O	C-O	TiO2		Wavenumber (cm-1)
	469	1307.95	1313.91	1307.95	1310.76	1308.89	1309.57	1307.95	1307.95	1308.08	1308.42	1307.95		467.75	1186.05	1192.24	1186.05	1186.05	1186.05	1186.05	1186.36	1186.05	1191.89	1186.05	1186.09	1186.05			539.5	1484.65	1488.33	1484.65	1484.65	1484.96	1487.7	1484.87	1484.76		539.5	1483.15	1485.67	1483.15	1483.15	1483.93	1483.16	1483.24	1484.8		400.157
	468.875	1352.45	1314.13	1307.95	1310.89	1308.92	1309.62	1307.95	1307.95	1308.08	1308.43	1307.95		467.625	1178.84	1192.56	1186.05	1186.05	1186.05	1186.05	1186.37	1186.05	1192.19	1186.05	1186.09	1186.05			539.375	1517.24	1487.95	1484.13	1484.13	1484.44	1487.31	1484.35	1484.23		539.375	1478.37	1485.39	1482.78	1482.78	1483.59	1482.79	1482.88	1484.49		400.639
	468.75	1374.45	1313.9	1307.48	1310.56	1308.49	1309.21	1307.48	1307.48	1307.61	1307.97	1307.48		467.5	1189.65	1192.98	1186.12	1186.12	1186.12	1186.12	1186.46	1186.12	1192.6	1186.12	1186.17	1186.12			539.25	1500.23	1487.59	1483.6	1483.6	1483.92	1486.93	1483.83	1483.71		539.25	1484.45	1485.12	1482.41	1482.41	1483.24	1482.42	1482.51	1484.19		401.121
	468.625	1366.63	1313.45	1306.78	1310	1307.82	1308.56	1306.78	1306.78	1306.91	1307.28	1306.78		467.375	1204.56	1193.31	1186.09	1186.09	1186.09	1186.09	1186.43	1186.09	1192.92	1186.09	1186.13	1186.09			539.125	1480.16	1487.24	1483.07	1483.07	1483.4	1486.56	1483.31	1483.18		539.125	1471.76	1484.86	1482.04	1482.04	1482.9	1482.05	1482.14	1483.89		401.603
	468.5	1350.99	1313.08	1306.15	1309.53	1307.23	1307.99	1306.15	1306.15	1306.28	1306.65	1306.15		467.25	1226.45	1193.53	1185.89	1185.89	1185.89	1185.89	1186.26	1185.89	1193.12	1185.89	1185.94	1185.89			539	1490.56	1486.9	1482.55	1482.55	1482.89	1486.2	1482.8	1482.66		539	1436.95	1484.6	1481.67	1481.67	1482.56	1481.69	1481.77	1483.59		402.085
	468.375	1345.33	1312.9	1305.68	1309.22	1306.8	1307.59	1305.68	1305.68	1305.81	1306.19	1305.68		467.125	1228.01	1193.54	1185.47	1185.47	1185.47	1185.47	1185.85	1185.47	1193.12	1185.47	1185.52	1185.47			538.875	1484.78	1486.58	1482.02	1482.02	1482.37	1485.85	1482.28	1482.13		538.875	1422.13	1484.35	1481.3	1481.3	1482.21	1481.33	1481.41	1483.3		402.567
	468.25	1358.23	1312.78	1305.26	1308.99	1306.42	1307.23	1305.26	1305.26	1305.4	1305.79	1305.26		467	1205.49	1193.57	1185.03	1185.03	1185.03	1185.03	1185.42	1185.03	1193.13	1185.03	1185.08	1185.03			538.75	1469.35	1486.27	1481.49	1481.49	1481.86	1485.52	1481.76	1481.61		538.75	1446.84	1484.11	1480.93	1480.93	1481.88	1480.97	1481.04	1483.02		403.05
	468.125	1385.18	1312.55	1304.7	1308.63	1305.91	1306.75	1304.7	1304.7	1304.85	1305.24	1304.7		466.875	1210.84	1193.88	1184.82	1184.82	1184.82	1184.82	1185.22	1184.82	1193.42	1184.82	1184.87	1184.82			538.625	1477.8	1485.98	1480.96	1480.96	1481.34	1485.2	1481.24	1481.09		538.625	1490.65	1483.88	1480.56	1480.56	1481.54	1480.62	1480.67	1482.74		403.532
	468	1381.76	1312.05	1303.86	1307.99	1305.12	1305.97	1303.86	1303.86	1304	1304.4	1303.86		466.75	1207.51	1194.18	1184.54	1184.54	1184.54	1184.54	1184.97	1184.54	1193.69	1184.54	1184.6	1184.54			538.5	1491.39	1485.7	1480.44	1480.44	1480.83	1484.9	1480.73	1480.56		538.5	1527.8	1483.67	1480.19	1480.19	1481.2	1480.28	1480.31	1482.46		404.014
	467.875	1348.75	1311.6	1303.04	1307.4	1304.35	1305.23	1303.04	1303.04	1303.18	1303.59	1303.04		466.625	1201.04	1194.56	1184.31	1184.31	1184.31	1184.31	1184.75	1184.31	1194.06	1184.31	1184.36	1184.31			538.375	1488.63	1485.45	1479.91	1479.91	1480.31	1484.61	1480.21	1480.04		538.375	1517.06	1483.48	1479.82	1479.82	1480.87	1479.95	1479.94	1482.19		404.496
	467.75	1332.95	1311.52	1302.56	1307.16	1303.92	1304.83	1302.56	1302.56	1302.71	1303.12	1302.56		466.5	1197.74	1195.07	1184.13	1184.13	1184.13	1184.13	1184.6	1184.13	1194.54	1184.13	1184.19	1184.13			538.25	1472.11	1485.21	1479.38	1479.38	1479.8	1484.35	1479.7	1479.52		538.25	1479.98	1483.32	1479.45	1479.45	1480.54	1479.64	1479.57	1481.93		404.978
	467.625	1338.95	1311.64	1302.24	1307.11	1303.67	1304.6	1302.24	1302.24	1302.39	1302.82	1302.24		466.375	1207.83	1195.68	1183.99	1183.99	1183.99	1183.99	1184.48	1183.99	1195.13	1183.99	1184.05	1183.99			538.125	1462.75	1485.01	1478.86	1478.86	1479.28	1484.12	1479.19	1478.99		538.125	1486.97	1483.19	1479.08	1479.08	1480.21	1479.35	1479.21	1481.68		405.46
	467.5	1336.99	1311.72	1301.85	1307.02	1303.35	1304.31	1301.85	1301.85	1302.01	1302.44	1301.85		466.25	1202.58	1196.26	1183.74	1183.74	1183.74	1183.74	1184.26	1183.74	1195.68	1183.74	1183.8	1183.74			538	1474.22	1484.84	1478.33	1478.33	1478.77	1483.91	1478.67	1478.47		538	1508.89	1483.1	1478.71	1478.71	1479.88	1479.08	1478.84	1481.43		405.942
	467.375	1313.32	1311.86	1301.48	1306.97	1303.06	1304.04	1301.48	1301.48	1301.64	1302.08	1301.48		466.125	1197.33	1196.99	1183.54	1183.54	1183.54	1183.55	1184.08	1183.54	1196.38	1183.54	1183.61	1183.54			537.875	1476.27	1484.7	1477.8	1477.8	1478.26	1483.74	1478.16	1477.95		537.875	1500.57	1483.05	1478.34	1478.34	1479.55	1478.86	1478.47	1481.2		406.424
	467.25	1305.52	1312.29	1301.36	1307.19	1303.02	1304.01	1301.36	1301.36	1301.52	1301.97	1301.36		466	1190.91	1197.88	1183.4	1183.4	1183.4	1183.4	1183.97	1183.4	1197.24	1183.4	1183.47	1183.4			537.75	1474.44	1484.61	1477.28	1477.28	1477.75	1483.61	1477.65	1477.42		537.75	1485.55	1483.07	1477.97	1477.97	1479.23	1478.68	1478.11	1480.97		406.906
	467.125	1305.32	1312.86	1301.31	1307.53	1303.08	1304.08	1301.31	1301.31	1301.48	1301.94	1301.31		465.875	1172.98	1198.95	1183.32	1183.32	1183.32	1183.33	1183.92	1183.32	1198.28	1183.32	1183.39	1183.32			537.625	1473.27	1484.58	1476.75	1476.75	1477.24	1483.54	1477.14	1476.9		537.625	1481.14	1483.16	1477.6	1477.6	1478.91	1478.56	1477.74	1480.76		407.389
	467	1282.01	1313.49	1301.27	1307.91	1303.16	1304.15	1301.27	1301.27	1301.44	1301.91	1301.27		465.75	1196.22	1200.36	1183.43	1183.43	1183.43	1183.43	1184.06	1183.43	1199.65	1183.43	1183.5	1183.43			537.5	1478.58	1484.61	1476.22	1476.22	1476.73	1483.52	1476.63	1476.38		537.5	1486.2	1483.35	1477.23	1477.23	1478.59	1478.53	1477.38	1480.55		407.871
	466.875	1276.57	1314.45	1301.47	1308.58	1303.51	1304.48	1301.47	1301.47	1301.65	1302.13	1301.47		465.625	1194.54	1201.69	1183.3	1183.3	1183.3	1183.3	1183.96	1183.3	1200.95	1183.3	1183.37	1183.3			537.375	1512.34	1484.72	1475.69	1475.69	1476.22	1483.59	1476.13	1475.86		537.375	1497.58	1483.65	1476.86	1476.86	1478.28	1478.59	1477.01	1480.36		408.353
	466.75	1288.94	1315.55	1301.74	1309.36	1303.95	1304.87	1301.74	1301.74	1301.92	1302.4	1301.74		465.5	1178.12	1203.26	1183.18	1183.18	1183.18	1183.19	1183.88	1183.18	1202.46	1183.18	1183.26	1183.18			537.25	1518.05	1484.94	1475.17	1475.17	1475.72	1483.76	1475.62	1475.34		537.25	1491.35	1484.09	1476.49	1476.49	1477.97	1478.77	1476.65	1480.19		408.835
	466.625	1289.75	1316.64	1301.87	1310.06	1304.3	1305.15	1301.87	1301.87	1302.06	1302.55	1301.87		465.375	1179.86	1205.24	1183.23	1183.23	1183.23	1183.24	1183.97	1183.24	1204.4	1183.23	1183.31	1183.23			537.125	1485.08	1485.28	1474.64	1474.64	1475.21	1484.05	1475.12	1474.81		537.125	1465.39	1484.69	1476.12	1476.12	1477.66	1479.09	1476.28	1480.03		409.317
	466.5	1300.99	1317.85	1302	1310.83	1304.71	1305.42	1302	1302	1302.19	1302.7	1302		465.25	1196.33	1207.54	1183.27	1183.27	1183.27	1183.28	1184.05	1183.29	1206.63	1183.27	1183.35	1183.27			537	1483.34	1485.78	1474.11	1474.11	1474.71	1484.49	1474.62	1474.29		537	1455.95	1485.49	1475.75	1475.75	1477.36	1479.59	1475.92	1479.89		409.799
	466.375	1314.01	1319.11	1302.01	1311.55	1305.07	1305.6	1302.01	1302.01	1302.2	1302.72	1302.01		465.125	1206.98	1210.07	1183.13	1183.13	1183.13	1183.15	1183.97	1183.18	1209.08	1183.13	1183.22	1183.13			536.875	1502.59	1486.47	1473.59	1473.59	1474.21	1485.13	1474.12	1473.77		536.875	1473.78	1486.52	1475.38	1475.38	1477.06	1480.29	1475.55	1479.77		410.281
	466.25	1302.95	1320.42	1301.88	1312.23	1305.39	1305.64	1301.88	1301.88	1302.08	1302.61	1301.88		465	1214.82	1213	1182.88	1182.88	1182.88	1182.9	1183.77	1182.98	1211.9	1182.88	1182.97	1182.88			536.75	1492.52	1487.39	1473.06	1473.06	1473.71	1485.99	1473.62	1473.25		536.75	1494.99	1487.81	1475.01	1475.01	1476.77	1481.22	1475.19	1479.67		410.763
	466.125	1297.7	1322.1	1301.87	1313.12	1305.96	1305.82	1301.87	1301.87	1302.07	1302.62	1301.87		464.875	1223.12	1216.51	1182.55	1182.55	1182.55	1182.58	1183.5	1182.74	1215.25	1182.55	1182.65	1182.55			536.625	1463.52	1488.6	1472.53	1472.53	1473.21	1487.13	1473.12	1472.73		536.625	1498.66	1489.39	1474.64	1474.64	1476.48	1482.41	1474.82	1479.61		411.245
	466	1332.57	1324.13	1301.92	1314.19	1306.74	1306.06	1301.92	1301.92	1302.12	1302.68	1301.92		464.75	1241.27	1220.79	1182.13	1182.13	1182.13	1182.16	1183.15	1182.48	1219.28	1182.13	1182.23	1182.13			536.5	1466.8	1490.14	1472.01	1472.01	1472.71	1488.6	1472.63	1472.21		536.5	1482.85	1491.3	1474.27	1474.27	1476.2	1483.9	1474.46	1479.57		411.728
	465.875	1338.7	1326.16	1301.59	1315.04	1307.37	1305.95	1301.59	1301.59	1301.81	1302.37	1301.59		464.625	1252.84	1225.97	1181.51	1181.51	1181.51	1181.56	1182.61	1182.16	1224.08	1181.51	1181.62	1181.51			536.375	1495.74	1492.08	1471.48	1471.48	1472.22	1490.46	1472.14	1471.69		536.375	1469.45	1493.58	1473.9	1473.9	1475.93	1485.7	1474.1	1479.57		412.21
	465.75	1304.37	1328.58	1301.2	1315.98	1308.2	1305.79	1301.2	1301.2	1301.42	1302	1301.2		464.5	1240.45	1232.43	1180.77	1180.77	1180.77	1180.83	1181.97	1181.91	1229.92	1180.77	1180.88	1180.77			536.25	1502.33	1494.48	1470.95	1470.95	1471.72	1492.78	1471.66	1471.17		536.25	1483.97	1496.25	1473.53	1473.53	1475.66	1487.85	1473.73	1479.61		412.692
	465.625	1310.29	1331.9	1301.17	1317.48	1309.7	1306.01	1301.17	1301.17	1301.39	1301.99	1301.17		464.375	1231.21	1240.79	1180.15	1180.15	1180.15	1180.23	1181.48	1182.12	1237.29	1180.15	1180.26	1180.15			536.125	1495.24	1497.4	1470.42	1470.42	1471.23	1495.61	1471.18	1470.65		536.125	1503.79	1499.34	1473.16	1473.16	1475.4	1490.36	1473.37	1479.71		413.174
	465.5	1334.36	1335.83	1301.07	1319.17	1311.56	1306.18	1301.07	1301.07	1301.3	1301.91	1301.07		464.25	1247.55	1251.47	1179.62	1179.62	1179.62	1179.72	1181.13	1182.91	1246.43	1179.62	1179.74	1179.62			536	1497.05	1500.91	1469.9	1469.9	1470.75	1499.02	1470.71	1470.13		536	1514.47	1502.87	1472.79	1472.79	1475.15	1493.22	1473.01	1479.87		413.656
	465.375	1355.26	1340.32	1300.72	1320.89	1313.65	1306.14	1300.72	1300.72	1300.96	1301.58	1300.72		464.125	1271.55	1264.72	1178.91	1178.91	1178.91	1179.05	1180.69	1184.26	1257.32	1178.91	1179.04	1178.91			535.875	1504.16	1505.07	1469.37	1469.37	1470.26	1503.06	1470.24	1469.62		535.875	1515.67	1506.86	1472.42	1472.42	1474.9	1496.44	1472.65	1480.14		414.138
	465.25	1372.04	1345.58	1300.15	1322.75	1316.11	1305.9	1300.15	1300.15	1300.39	1301.03	1300.15		464	1282.28	1281.05	1177.94	1177.94	1177.94	1178.12	1180.12	1186.39	1270.11	1177.94	1178.08	1177.94			535.75	1510.39	1509.91	1468.84	1468.84	1469.79	1507.77	1469.78	1469.1		535.75	1508.58	1511.33	1472.05	1472.05	1474.67	1500.01	1472.29	1480.52		414.62
	465.125	1385.14	1351.83	1299.39	1324.86	1319.09	1305.52	1299.39	1299.39	1299.64	1300.3	1299.39		463.875	1295.14	1301.2	1176.86	1176.86	1176.86	1177.09	1179.67	1189.8	1285.07	1176.86	1177	1176.86			535.625	1526.3	1515.48	1468.32	1468.32	1469.32	1513.18	1469.35	1468.58		535.625	1509.28	1516.29	1471.68	1471.68	1474.45	1503.88	1471.93	1481.09		415.103
	465	1384.73	1359.36	1298.49	1327.36	1322.74	1305.05	1298.49	1298.49	1298.75	1299.42	1298.49		463.75	1330	1325.73	1175.62	1175.62	1175.62	1175.92	1179.44	1194.89	1302.2	1175.63	1175.77	1175.62			535.5	1543.53	1521.79	1467.79	1467.79	1468.85	1519.31	1468.93	1468.06		535.5	1526.7	1521.76	1471.31	1471.31	1474.25	1508	1471.57	1481.89		415.585
	464.875	1373.67	1368.57	1297.58	1330.53	1327.34	1304.66	1297.58	1297.58	1297.85	1298.53	1297.58		463.625	1373.62	1354.83	1174.02	1174.02	1174.02	1174.39	1179.4	1201.87	1321.04	1174.02	1174.17	1174.02			535.375	1542.01	1528.85	1467.26	1467.26	1468.4	1526.12	1468.56	1467.55		535.375	1557.96	1527.77	1470.94	1470.94	1474.06	1512.32	1471.21	1483.02		416.067
	464.75	1387.75	1379.91	1296.78	1334.64	1333.11	1304.47	1296.78	1296.78	1297.06	1297.76	1296.78		463.5	1387.47	1388.45	1171.94	1171.94	1171.94	1172.42	1179.77	1211.06	1340.84	1171.95	1172.1	1171.94			535.25	1523.63	1536.63	1466.73	1466.73	1467.98	1533.57	1468.26	1467.03		535.25	1561.13	1534.37	1470.57	1470.57	1473.88	1516.75	1470.85	1484.62		416.549
	464.625	1408.58	1393.47	1295.83	1339.64	1339.93	1304.28	1295.83	1295.83	1296.11	1296.83	1295.83		463.375	1396.98	1426.33	1169.69	1169.69	1169.69	1170.3	1181.24	1223.07	1360.6	1169.73	1169.87	1169.7			535.125	1508.46	1545.1	1466.21	1466.21	1467.58	1541.56	1468.07	1466.52		535.125	1541.31	1541.64	1470.2	1470.2	1473.73	1521.2	1470.49	1486.83		417.031
	464.5	1415.45	1409.63	1294.64	1345.7	1347.84	1304.06	1294.64	1294.64	1294.93	1295.67	1294.64		463.25	1453.48	1467.15	1167.33	1167.33	1167.33	1168.09	1184.4	1238.06	1378.31	1167.4	1167.51	1167.33			535	1536.05	1554.18	1465.68	1465.68	1467.22	1549.96	1468.04	1466.01		535	1524.37	1549.67	1469.84	1469.84	1473.6	1525.57	1470.14	1489.88		417.513
	464.375	1414.65	1429	1293.37	1353.28	1357.07	1304.04	1293.37	1293.37	1293.67	1294.42	1293.37		463.125	1508.18	1508.24	1164.35	1164.35	1164.35	1165.31	1189.44	1255.4	1390.77	1164.51	1164.54	1164.35			534.875	1583.69	1563.82	1465.15	1465.15	1466.92	1558.6	1468.27	1465.49		534.875	1533.66	1558.62	1469.46	1469.46	1473.49	1529.74	1469.78	1494		417.995
	464.25	1430.75	1452.18	1292.09	1362.77	1367.79	1304.41	1292.09	1292.09	1292.4	1293.18	1292.09		463	1538.44	1547.29	1160.77	1160.77	1160.77	1161.97	1197.17	1274.63	1395.28	1161.09	1160.97	1160.78			534.75	1602.06	1573.91	1464.63	1464.63	1466.7	1567.21	1468.9	1464.98		534.75	1568.11	1568.67	1469.1	1469.1	1473.43	1533.61	1469.43	1499.48		418.477
	464.125	1475	1479.47	1290.64	1374.29	1379.87	1305.15	1290.64	1290.64	1290.95	1291.75	1290.64		462.875	1593.39	1582.99	1156.83	1156.83	1156.83	1158.33	1208.73	1295.14	1390.42	1157.45	1157.06	1156.85			534.625	1590.13	1584.36	1464.1	1464.1	1466.61	1575.49	1470.09	1464.47		534.625	1580.57	1580.01	1468.72	1468.72	1473.41	1537.06	1469.07	1506.64		418.959
	464	1507.51	1510.88	1288.7	1387.64	1393.01	1306.15	1288.7	1288.7	1289.02	1289.84	1288.7		462.75	1643.58	1615.09	1152.29	1152.29	1152.29	1154.15	1224.76	1315.48	1376.13	1153.45	1152.52	1152.31			534.5	1582.56	1595.08	1463.57	1463.57	1466.7	1583.05	1472.08	1463.96		534.5	1588.27	1592.89	1468.36	1468.36	1473.46	1539.98	1468.72	1515.78		419.442
	463.875	1516.64	1546.37	1286.39	1402.56	1407.3	1307.79	1286.39	1286.39	1286.73	1287.57	1286.39		462.625	1658.45	1645.12	1147.17	1147.17	1147.17	1149.47	1246.12	1334.23	1354.41	1149.28	1147.42	1147.21			534.375	1600.4	1606	1463.05	1463.05	1467.04	1589.49	1475.16	1463.46		534.375	1606.64	1607.5	1467.98	1467.98	1473.62	1542.29	1468.37	1527.18		419.924
	463.75	1551.07	1585.15	1283.97	1418.04	1422.88	1310.62	1283.97	1283.97	1284.32	1285.18	1283.97		462.5	1672.14	1675.43	1141.84	1141.84	1141.84	1144.67	1273.74	1350.11	1328.42	1145.54	1142.12	1141.9			534.25	1610.91	1617.14	1462.52	1462.52	1467.71	1594.34	1479.7	1462.95		534.25	1622.62	1624.04	1467.62	1467.62	1473.92	1543.88	1468.02	1541.06		420.406
	463.625	1608.21	1624.71	1281.16	1431.37	1439.32	1314.74	1281.16	1281.16	1281.52	1282.41	1281.16		462.375	1702.09	1707.61	1136.32	1136.32	1136.32	1139.78	1307.82	1361.57	1300.78	1142.57	1136.62	1136.4			534.125	1622.57	1628.61	1461.99	1461.99	1468.84	1597.23	1486.06	1462.44		534.125	1651.52	1642.63	1467.24	1467.24	1474.46	1544.72	1467.67	1557.51		420.888
	463.5	1657.99	1661.62	1277.72	1438.89	1456.17	1320.34	1277.72	1277.72	1278.09	1279.01	1277.72		462.25	1734.25	1742.14	1130.43	1130.43	1130.43	1134.64	1347.83	1367.07	1273.22	1140.65	1130.75	1130.55			534	1639.35	1640.68	1461.46	1461.46	1470.58	1597.88	1494.67	1461.94		534	1685.21	1663.27	1466.88	1466.88	1475.34	1544.76	1467.33	1576.47		421.37
	463.375	1695.64	1693.14	1273.72	1437.65	1473.23	1327.98	1273.72	1273.72	1274.11	1275.05	1273.72		462.125	1768.59	1778.73	1124.14	1124.14	1124.14	1129.25	1392.7	1365.64	1246.86	1140.3	1124.49	1124.32			533.875	1662.05	1653.81	1460.94	1460.94	1473.11	1596.18	1505.89	1461.44		533.875	1690.26	1685.87	1466.51	1466.51	1476.74	1543.98	1466.98	1597.68		421.852
	463.25	1738.64	1718.68	1269.28	1426.91	1490.28	1338.29	1269.28	1269.28	1269.68	1270.65	1269.28		462	1822.18	1816.38	1117.43	1117.43	1117.43	1123.61	1440.64	1356.84	1222.24	1142.13	1117.8	1117.68			533.75	1693.53	1668.61	1460.41	1460.41	1476.66	1592.24	1520	1460.94		533.75	1708.02	1710.17	1466.13	1466.13	1478.9	1542.4	1466.64	1620.63		422.334
	463.125	1780.02	1740.23	1264.35	1408.52	1506.86	1351.72	1264.35	1264.35	1264.76	1265.76	1264.35		461.875	1847.35	1853.45	1110.09	1110.09	1110.09	1117.52	1488.98	1340.63	1199.32	1146.58	1110.5	1110.45			533.625	1695.13	1685.75	1459.88	1459.88	1481.49	1586.32	1537.14	1460.45		533.625	1737.24	1735.8	1465.77	1465.77	1482.15	1540.07	1466.3	1644.58		422.816
	463	1775.74	1761.22	1258.92	1385.87	1522.56	1368.75	1258.92	1258.92	1259.35	1260.38	1258.92		461.75	1854.31	1888.54	1102.41	1102.41	1102.41	1111.32	1534.97	1318.06	1178.34	1154.52	1102.86	1102.92			533.5	1680.44	1705.81	1459.36	1459.36	1487.89	1578.84	1557.2	1459.95		533.5	1737.27	1762.21	1465.39	1465.39	1486.93	1537.03	1465.96	1668.48		423.298
	462.875	1780.77	1785.15	1253.48	1362.58	1537.37	1390.22	1253.48	1253.48	1253.93	1254.99	1253.49		461.625	1921.31	1919.89	1094.58	1094.58	1094.58	1105.21	1575.42	1290.53	1159.32	1166.52	1095.07	1095.3			533.375	1704.97	1729.18	1458.83	1458.83	1496.19	1570.21	1579.81	1459.46		533.375	1770.7	1788.71	1465.03	1465.03	1493.76	1533.36	1465.63	1691.03		423.781
	462.75	1828.67	1813.63	1247.94	1340.5	1550.71	1416.28	1247.94	1247.94	1248.4	1249.49	1247.94		461.5	1992.84	1944.86	1085.97	1085.97	1085.97	1098.6	1606.33	1258.92	1141.39	1181.96	1086.51	1086.96			533.25	1763.81	1755.93	1458.3	1458.3	1506.71	1560.88	1604.27	1458.98		533.25	1825.87	1814.5	1464.66	1464.66	1503.3	1529.17	1465.3	1710.69		424.263
	462.625	1870.12	1846.58	1241.83	1320.02	1561.64	1446.48	1241.83	1241.83	1242.31	1243.43	1241.84		461.375	1983.77	1961.34	1076.53	1076.53	1076.53	1091.47	1624.61	1224.81	1124.25	1200.34	1077.13	1077.89			533.125	1798	1785.75	1457.78	1457.78	1519.79	1551.22	1629.58	1458.49		533.125	1845.25	1838.74	1464.29	1464.29	1516.27	1524.57	1464.98	1725.79		424.745
	462.5	1905.92	1883.48	1235.22	1301.34	1569.75	1480.65	1235.22	1235.22	1235.71	1236.88	1235.24		461.25	1957.53	1968.22	1067.08	1067.08	1067.08	1084.68	1628.83	1190.58	1108.47	1221.44	1067.75	1068.92			533	1823.75	1817.98	1457.25	1457.25	1535.72	1541.53	1654.46	1458.02		533	1851.75	1860.75	1463.92	1463.92	1533.39	1519.65	1464.66	1734.8		425.227
	462.375	1927.83	1923.22	1228.16	1284.32	1574.65	1518.31	1228.16	1228.16	1228.68	1229.88	1228.19		461.125	1963.44	1964.06	1057.8	1057.8	1057.8	1078.45	1618.02	1157.72	1093.99	1243.85	1058.56	1060.28			532.875	1852.72	1851.64	1456.72	1456.72	1554.77	1532.07	1677.42	1457.54		532.875	1891.63	1880.27	1463.55	1463.55	1555.36	1514.54	1464.34	1736.66		425.709
	462.25	1945.9	1964.38	1220.8	1268.79	1576.13	1558.71	1220.8	1220.8	1221.34	1222.58	1220.85		461	1944.82	1947.41	1048.37	1048.37	1048.37	1072.49	1591.97	1126.89	1080.28	1265.11	1049.23	1051.67			532.75	1872.87	1885.52	1456.19	1456.19	1577.07	1523.03	1696.93	1457.08		532.75	1923.26	1897.68	1463.18	1463.18	1582.71	1509.35	1464.03	1731.12		426.191
	462.125	1977.31	2005.18	1213.17	1254.47	1573.92	1600.67	1213.18	1213.17	1213.73	1215.02	1213.25		460.875	1894.07	1918.08	1039.04	1039.04	1039.04	1067.09	1552.34	1098.98	1067.39	1283.11	1040.01	1043.38			532.625	1916.8	1918.34	1455.67	1455.67	1602.68	1514.52	1711.52	1456.62		532.625	1909.41	1913.94	1462.81	1462.81	1615.69	1504.18	1463.73	1718.76		426.673
	462	2018.19	2043.48	1205.14	1240.92	1567.71	1642.52	1205.14	1205.14	1205.72	1207.05	1205.24		460.75	1859.62	1876.71	1030.13	1030.13	1030.13	1062.62	1501.9	1074.58	1055.53	1295.81	1031.26	1035.79			532.5	1963.9	1948.88	1455.14	1455.14	1631.48	1506.66	1720	1456.16		532.5	1912.7	1930.31	1462.44	1462.44	1654.16	1499.12	1463.44	1700.9		427.155
	461.875	2054.98	2077.06	1196.58	1227.81	1557.33	1682.33	1196.59	1196.58	1197.19	1198.56	1196.75		460.625	1828.13	1824.23	1021.49	1021.49	1021.49	1058.96	1443.63	1053.51	1044.39	1301.05	1022.84	1028.8			532.375	1984.02	1976.15	1454.61	1454.61	1663.19	1499.48	1721.59	1455.72		532.375	1939.38	1947.83	1462.07	1462.07	1697.46	1494.26	1463.16	1679.15		427.637
	461.75	2073.57	2103.81	1187.55	1214.99	1542.88	1718.1	1187.57	1187.55	1188.19	1189.61	1187.8		460.5	1769.72	1762.47	1013.09	1013.09	1013.09	1056.12	1380.89	1035.49	1033.86	1297.43	1014.78	1022.44			532.25	2004.64	1999.49	1454.09	1454.09	1697.32	1493.02	1716.13	1455.29		532.25	1969.6	1967.01	1461.7	1461.71	1744.4	1489.65	1462.88	1655.14		428.12
	461.625	2112.05	2121.84	1178.23	1202.49	1524.72	1747.89	1178.28	1178.23	1178.9	1180.37	1178.59		460.375	1701.35	1694.36	1005.21	1005.21	1005.21	1054.41	1317.31	1020.44	1024.15	1284.77	1007.49	1017.06			532.125	2014.01	2018.66	1453.56	1453.56	1733.19	1487.25	1704.04	1454.86		532.125	1986.24	1987.55	1461.33	1461.38	1793.15	1485.35	1462.63	1630.34		428.602
	461.5	2158.63	2129.03	1168.41	1189.99	1502.94	1769.39	1168.51	1168.41	1169.1	1170.63	1168.92		460.25	1632.38	1623.27	997.96	997.96	997.962	1053.98	1255.93	1008.01	1015.31	1263.64	1001.33	1012.82			532	2015.79	2033.7	1453.03	1453.04	1769.92	1482.16	1686.26	1454.46		532	2006.07	2008.43	1460.96	1461.15	1841.38	1481.38	1462.39	1605.94		429.084
	461.375	2141.14	2123.74	1157.99	1177.29	1477.81	1780.64	1158.21	1157.99	1158.72	1160.3	1158.73		460.125	1561.59	1552.95	991.353	991.353	991.356	1054.87	1199.1	997.801	1007.31	1235.42	996.751	1009.81			531.875	2044.83	2044.86	1452.51	1452.53	1806.47	1477.69	1664.13	1454.07		531.875	2037.77	2027.98	1460.59	1461.21	1886.3	1477.78	1462.17	1582.88		429.566
	461.25	2103.74	2105.66	1147.65	1165	1450.42	1780.89	1148.09	1147.65	1148.41	1150.05	1148.69		460	1488.88	1487.36	985.414	985.414	985.421	1057.12	1148.46	989.431	1000.14	1202.15	994.407	1008.12			531.75	2057.4	2052.46	1451.98	1452.05	1841.66	1473.81	1639.16	1453.7		531.75	2053.99	2044.32	1460.22	1462	1924.89	1474.53	1461.97	1561.78		430.048
	461.125	2104.15	2074.83	1137.59	1153.27	1421.47	1769.65	1138.45	1137.59	1138.39	1140.1	1139.05		459.875	1423.62	1430.21	980.17	980.17	980.184	1060.78	1104.94	982.601	993.8	1166.21	995.049	1007.84			531.625	2043.61	2056.8	1451.45	1451.67	1874.26	1470.44	1612.89	1453.36		531.625	2065	2055.85	1459.85	1464.55	1954.16	1471.64	1461.81	1543.07		430.53
	461	2050.21	2031.54	1127.42	1141.65	1391.06	1746.58	1129.06	1127.42	1128.27	1130.04	1129.44		459.75	1378.26	1384.41	975.552	975.552	975.579	1065.79	1068.7	976.981	988.205	1129.92	999.167	1008.94			531.5	2046.79	2058.14	1450.92	1451.56	1902.99	1467.52	1586.72	1453.05		531.5	2062.92	2062.15	1459.48	1470.81	1971.56	1469.1	1461.68	1526.91		431.012
	460.875	1965.21	1977.97	1117.72	1130.67	1360.23	1713.14	1120.7	1117.72	1118.61	1120.44	1120.47		459.625	1346.47	1351.38	971.358	971.358	971.409	1071.93	1039.27	972.174	983.135	1095.17	1006.55	1011.25			531.375	2065.11	2056.81	1450.4	1452.11	1926.69	1464.99	1561.84	1452.77		531.375	2063.71	2064.89	1459.11	1484.14	1975.4	1466.87	1461.6	1513.3		431.494
	460.75	1910.88	1916.8	1108.8	1120.65	1329.8	1671.19	1114.06	1108.8	1109.74	1111.65	1112.53		459.5	1323.56	1330.87	967.451	967.451	967.548	1079.08	1015.87	967.904	978.438	1063.44	1016.09	1014.65			531.25	2069.03	2053.42	1449.87	1454.12	1944.3	1462.8	1539.13	1452.54		531.25	2074.55	2068.35	1458.74	1509.42	1965.27	1464.94	1461.58	1502.1		431.977
	460.625	1832.12	1850.58	1100.37	1111.24	1299.88	1622.33	1109.3	1100.37	1101.35	1103.34	1105.34		459.375	1332.35	1320.74	963.743	963.743	963.921	1087.12	997.579	963.986	974.015	1035.68	1025.58	1019.06			531.125	2053.09	2049.12	1449.34	1459.07	1955	1460.88	1519.16	1452.38		531.125	2073.17	2079.03	1458.37	1552.42	1942.11	1463.27	1461.64	1493.05		432.459
	460.5	1777.4	1782.75	1092.67	1102.68	1271.12	1568.94	1107.29	1092.67	1093.71	1095.78	1099.22		459.25	1335.52	1317.07	959.904	959.904	960.227	1095.68	983.156	960.031	969.529	1012.02	1031.66	1024.1			531	2053.8	2045.96	1448.82	1469.28	1958.28	1459.2	1502.19	1452.29		531	2084.22	2103.53	1458	1618	1908.03	1461.83	1461.8	1485.86		432.941
	460.375	1751.53	1716.32	1085.46	1094.71	1243.62	1512.92	1108.52	1085.48	1086.57	1088.73	1094.02		459.125	1299.17	1315.82	955.992	955.992	956.565	1104.77	971.783	956.057	965.028	992.485	1031.31	1029.77			530.875	2052.51	2046.87	1448.29	1487.88	1953.94	1457.7	1488.2	1452.3		530.875	2134.96	2145.34	1457.63	1707.11	1865.79	1460.6	1462.13	1480.22		433.423
	460.25	1662.95	1654.1	1078.46	1087.02	1217.36	1455.95	1113.49	1078.48	1079.63	1081.88	1089.48		459	1301.16	1314.82	952.418	952.418	953.415	1114.76	963.091	952.45	960.916	977.119	1023.61	1036.38			530.75	2044.35	2055.17	1447.76	1518.22	1942.19	1456.36	1477.02	1452.44		530.75	2214.45	2201.33	1457.26	1813.81	1818.46	1459.53	1462.74	1475.82		433.905
	460.125	1580.02	1599.58	1072.31	1080.27	1193.21	1400.46	1123.61	1072.37	1073.55	1075.91	1086.35		458.875	1332.27	1313.86	948.786	948.786	950.483	1125.18	956.037	948.801	956.793	964.948	1009.69	1043.42			530.625	2073.85	2073.39	1447.23	1562.58	1923.53	1455.13	1468.3	1452.8		530.625	2273.19	2260.26	1456.89	1923.95	1768.97	1458.61	1463.89	1472.39		434.387
	460	1554.02	1554.93	1066.97	1074.38	1171.29	1347.89	1139.36	1067.11	1068.29	1070.75	1084.65		458.75	1315.89	1314.49	944.792	944.792	947.623	1135.64	949.805	944.799	952.348	955.014	992.378	1050.42			530.5	2106.46	2101.49	1446.71	1620.4	1898.78	1454.01	1461.66	1453.47		530.5	2280.82	2304.84	1456.52	2017.33	1719.95	1457.81	1466.12	1469.71		434.869
	459.875	1522.43	1521.06	1061.84	1068.76	1151.08	1298.78	1160.29	1062.13	1063.26	1065.83	1083.85		458.625	1300.14	1319.12	940.927	940.927	945.555	1146.53	944.503	940.93	948.069	947.177	975.151	1057.69			530.375	2129.39	2135.43	1446.18	1686.78	1868.98	1452.97	1456.7	1454.73		530.375	2292.51	2317.39	1456.15	2073.35	1673.54	1457.11	1470.41	1467.58		435.351
	459.75	1502.69	1498.53	1057	1063.46	1132.7	1254.01	1186	1057.58	1058.51	1061.2	1084.07		458.5	1332.84	1328.94	937.186	937.186	944.595	1157.75	939.85	937.187	943.947	940.879	960.03	1065.01			530.25	2155.58	2167	1445.65	1752.21	1835.34	1451.99	1453.04	1457.04		530.25	2292.43	2287.21	1455.78	2078.38	1631.32	1456.48	1478.3	1465.85		435.834
	459.625	1482.7	1486.69	1052.31	1058.37	1116.01	1213.94	1215.21	1053.45	1053.92	1056.74	1085.22		458.375	1358.26	1343.8	933.065	933.065	944.686	1168.67	935.152	933.066	939.474	935.175	947.4	1071.64			530.125	2177.88	2185.61	1445.13	1804.42	1799.09	1451.06	1450.34	1461.21		530.125	2223.27	2215.59	1455.41	2031.08	1594.26	1455.92	1491.55	1464.41		436.316
	459.5	1450.79	1483.98	1047.78	1053.47	1100.98	1178.76	1246	1049.93	1049.52	1052.47	1087.32		458.25	1369.67	1363.47	928.637	928.637	946.493	1179.23	930.352	928.637	934.72	929.802	937.284	1077.41			530	2177.45	2181.9	1444.6	1831.94	1761.48	1450.18	1448.35	1468.34		530	2135.9	2115.6	1455.04	1942.91	1562.8	1455.41	1511.44	1463.19		436.798
	459.375	1481.55	1488.16	1043.54	1048.9	1087.65	1148.53	1275.98	1047.49	1045.41	1048.5	1090.5		458.125	1393.34	1387.59	924.044	924.044	950.922	1189.46	925.515	924.044	929.826	924.666	929.242	1082.22			529.875	2142	2151.43	1444.07	1828.19	1723.7	1449.33	1446.85	1479.65		529.875	2028	2006.45	1454.67	1833.65	1536.92	1454.93	1537.51	1462.11		437.28
	459.25	1540.24	1495.75	1038.93	1043.98	1075.26	1122.32	1301.58	1045.94	1040.95	1044.19	1094.06		458	1403.41	1415.65	919.156	919.156	958.793	1199.08	920.459	919.156	924.658	919.477	922.416	1085.7			529.75	2102.54	2096.55	1443.55	1793.93	1686.78	1448.52	1445.68	1495.83		529.75	1898.79	1905.1	1454.3	1724.14	1516.22	1454.48	1566.29	1461.15		437.762
	459.125	1522.52	1503.72	1033.66	1038.43	1063.41	1099.44	1319.66	1045.7	1035.84	1039.25	1097.61		457.875	1433.18	1447.8	914.113	914.113	971.376	1208.08	915.292	914.113	919.355	914.273	916.332	1087.77			529.625	2043.42	2025.23	1443.02	1737.02	1651.6	1447.72	1444.73	1516.24		529.625	1809.81	1819.24	1453.93	1630.03	1500.11	1454.06	1590.48	1460.27		438.244
	459	1481.91	1510.75	1028.52	1033.02	1052.77	1080.22	1328.62	1048.55	1030.88	1034.47	1101.85		457.75	1500.66	1484.29	908.707	908.708	989.75	1216.11	909.79	908.707	913.706	908.784	910.364	1088.03			529.5	1965.63	1946.84	1442.49	1669.41	1618.84	1446.95	1443.92	1537.69		529.5	1757.72	1745.74	1453.56	1558.9	1487.87	1453.65	1600.09	1459.46		438.726
	458.875	1511.24	1516.08	1023.75	1028.02	1043.44	1064.37	1327.21	1056.02	1026.33	1030.09	1106.86		457.625	1543.23	1525.52	902.542	902.544	1014.91	1222.62	903.546	902.542	907.315	902.578	903.873	1085.93			529.375	1887.37	1866.77	1441.96	1603.06	1588.98	1446.2	1443.2	1553.19		529.375	1690.29	1678.63	1453.19	1510.95	1478.75	1453.25	1589.74	1458.7		439.208
	458.75	1542.84	1519.36	1018.62	1022.67	1034.58	1050.65	1314.32	1068.94	1021.45	1025.4	1111.71		457.5	1553.65	1572.73	895.87	895.876	1048.5	1227.74	896.807	895.87	900.432	895.886	896.99	1081.59			529.25	1777.87	1785.55	1441.44	1546.64	1562.32	1445.46	1442.53	1554.35		529.25	1598.53	1618.3	1452.82	1481.85	1472.08	1452.86	1564.81	1457.97		439.69
	458.625	1518.09	1522.4	1013.11	1016.95	1026.03	1038.58	1290.76	1089.07	1016.23	1020.36	1116.17		457.375	1608.25	1627.25	889.019	889.039	1092.11	1231.66	889.897	889.019	893.384	889.026	889.986	1075.28			529.125	1679.1	1706.15	1440.91	1504.11	1538.95	1444.75	1441.9	1540.09		529.125	1548.28	1568.31	1452.45	1465.82	1467.23	1452.47	1535.29	1457.29		440.173
	458.5	1493.12	1528.76	1007.79	1011.45	1018.28	1028.31	1259.03	1118.81	1011.29	1015.59	1120.57		457.25	1710.3	1689.44	881.529	881.585	1146.28	1233.78	882.354	881.529	885.708	881.532	882.376	1066.53			529	1620.54	1636.05	1440.38	1475.3	1518.86	1444.04	1441.3	1518.09		529	1534.72	1530.34	1452.08	1457.72	1463.72	1452.1	1508.48	1456.62		440.655
	458.375	1519.74	1542.01	1002.69	1006.17	1011.22	1019.49	1221.76	1159.75	1006.71	1011.08	1124.66		457.125	1775.18	1759.25	872.897	873.049	1211.01	1233.49	873.674	872.897	876.903	872.898	873.647	1054.86			528.875	1577.88	1580.14	1439.86	1457.61	1501.87	1443.35	1440.7	1496.05		528.875	1511.07	1503.79	1451.71	1453.89	1461.16	1451.72	1487.85	1455.99		441.137
	458.25	1580.79	1565.05	997.25	1000.56	1004.24	1011.27	1181.32	1212.36	1002.07	1006.32	1127.63		457	1819.06	1836.95	863.5	863.884	1286.51	1231.06	864.234	863.5	867.343	863.501	864.169	1040.75			528.75	1546.72	1538.67	1439.33	1447.63	1487.74	1442.66	1440.12	1477.85		528.75	1478.64	1486.6	1451.34	1452.11	1459.25	1451.35	1473.86	1455.38		441.619
	458.125	1638.77	1600.06	991.111	994.272	996.89	1003.06	1140.16	1276.34	997.275	1000.98	1128.86		456.875	1895.5	1921.97	853.548	854.473	1372.01	1226.63	854.242	853.548	857.238	853.549	854.148	1024.53			528.625	1506.88	1509.39	1438.8	1442.37	1476.16	1441.99	1439.54	1464.55		528.625	1463.79	1476.13	1450.97	1451.22	1457.79	1450.97	1465.23	1454.79		442.101
	458	1679.08	1648.15	984.298	987.317	989.126	994.688	1100.6	1350.43	992.828	995.116	1128.14		456.75	2001.79	2012.48	842.697	844.812	1465.22	1219.77	843.353	842.697	846.242	842.697	843.237	1006.03			528.5	1484.84	1489.3	1438.28	1439.69	1466.81	1441.33	1438.97	1455.61		528.5	1481.32	1469.91	1450.6	1450.67	1456.62	1450.6	1460.2	1454.21		442.583
	457.875	1725.81	1708.85	976.989	979.875	981.076	986.193	1064.43	1431.97	989.766	989.008	1125.45		456.625	2120.07	2106.01	830.625	835.219	1562.89	1210.11	831.248	830.625	834.034	830.625	831.115	985.152			528.375	1490.46	1475.59	1437.75	1438.26	1459.36	1440.67	1438.4	1449.9		528.375	1495.39	1466.09	1450.23	1450.25	1455.64	1450.23	1457.23	1453.65		443.065
	457.75	1785.82	1779.76	969.111	971.874	972.621	977.396	1032.47	1516.46	989.416	982.743	1120.55		456.5	2229.63	2199.89	817.196	826.674	1661.02	1197.49	817.787	817.196	820.476	817.196	817.642	961.972			528.25	1493.68	1466.08	1437.22	1437.39	1453.47	1440.03	1437.84	1446.24		528.25	1479.83	1463.53	1449.86	1449.86	1454.79	1449.86	1455.34	1453.11		443.547
	457.625	1824.53	1857.34	960.52	963.166	963.579	968.077	1004.76	1597.98	993.748	976.458	1113.21		456.375	2304.95	2291.61	802.486	821.065	1755.1	1181.97	803.048	802.486	805.645	802.486	802.894	936.813			528.125	1484.17	1459.26	1436.69	1436.75	1448.87	1439.38	1437.28	1443.76		528.125	1450.66	1461.62	1449.49	1449.49	1454.03	1449.49	1453.99	1452.58		444.029
	457.5	1880.49	1938.19	951.431	953.968	954.138	958.395	981.198	1670.16	1005.91	970.861	1103.58		456.25	2364.34	2379.42	786.839	821.431	1840.38	1163.91	787.373	786.839	789.882	786.839	787.212	910.265			528	1452.12	1454.2	1436.17	1436.18	1445.28	1438.75	1436.72	1441.94		528	1443.34	1460.07	1449.12	1449.12	1453.32	1449.12	1452.93	1452.06		444.512
	457.375	1993.41	2019.24	941.658	944.092	944.088	948.127	960.958	1726.15	1029.35	966.569	1091.51		456.125	2461.36	2462.23	770.41	831.593	1911.87	1143.49	770.919	770.41	773.345	770.41	770.754	882.721			527.875	1430.21	1450.33	1435.64	1435.64	1442.49	1438.12	1436.16	1440.48		527.875	1451.19	1458.74	1448.75	1448.75	1452.66	1448.75	1452.02	1451.55		444.994
	457.25	2112.61	2098.55	930.593	932.931	932.803	936.64	942.653	1759.54	1067.42	964.245	1076.47		456	2536.93	2539.56	752.799	855.596	1964.36	1120.36	753.285	752.799	755.631	752.799	753.117	854.007			527.75	1433.04	1447.32	1435.11	1435.12	1440.3	1437.5	1435.61	1439.24		527.75	1444.75	1457.55	1448.38	1448.38	1452.04	1448.38	1451.22	1451.05		445.476
	457.125	2174.18	2176.58	918.159	920.405	920.192	923.837	925.42	1766.14	1123.47	965.714	1058.51		455.875	2613.4	2612.49	734.218	898.284	1994.02	1094.81	734.682	734.218	736.952	734.218	734.512	824.538			527.625	1429.04	1444.91	1434.59	1434.59	1438.58	1436.89	1435.06	1438.16		527.625	1451.57	1456.48	1448.01	1448.01	1451.44	1448.01	1450.5	1450.56		445.958
	457	2225.63	2256.06	904.946	907.107	906.834	910.295	909.159	1744.71	1199.89	974.265	1038.41		455.75	2713.18	2682.13	714.647	963.386	1997.97	1066.9	715.09	714.647	717.288	714.647	714.92	794.469			527.5	1409.64	1442.96	1434.06	1434.06	1437.19	1436.27	1434.51	1437.17		527.5	1480.65	1455.51	1447.64	1447.64	1450.86	1447.64	1449.84	1450.07		446.44
	456.875	2347.68	2339.95	891.053	893.133	892.82	896.106	893.408	1696.15	1295.6	993.598	1016.5		455.625	2757.75	2748.47	693.833	1052.06	1974.51	1036.47	694.257	693.833	696.386	693.833	694.087	763.695			527.375	1406.76	1441.35	1433.53	1433.53	1436.05	1435.67	1433.96	1436.27		527.375	1472.68	1454.6	1447.27	1447.27	1450.31	1447.27	1449.23	1449.6		446.922
	456.75	2501.16	2429.88	875.73	877.733	877.394	880.514	876.999	1622.97	1404.68	1027.43	992.263		455.5	2805.95	2810	672.338	1162.41	1924.39	1004.21	672.744	672.338	674.807	672.338	672.576	732.891			527.25	1432.97	1439.97	1433.01	1433.01	1435.08	1435.06	1433.41	1435.44		527.25	1435.51	1453.75	1446.9	1446.9	1449.76	1446.9	1448.66	1449.13		447.404
	456.625	2594.69	2526.27	858.63	860.562	860.207	863.168	859.289	1530.03	1517.27	1080.52	965.626		455.375	2849.99	2861.2	650.117	1286.99	1849.28	970.199	650.507	650.117	652.507	650.117	650.34	702.093			527.125	1449.58	1438.78	1432.48	1432.48	1434.24	1434.47	1432.87	1434.65		527.125	1423.45	1452.96	1446.53	1446.53	1449.24	1446.53	1448.11	1448.67		447.886
	456.5	2647.47	2628.22	840.368	842.23	841.867	844.678	840.697	1424.38	1620.8	1158.67	937.464		455.25	2868.58	2893.01	627.207	1413.4	1752.34	934.605	627.58	627.207	629.52	627.207	627.415	671.388			527	1448.35	1437.72	1431.95	1431.95	1433.49	1433.87	1432.32	1433.9		527	1431.97	1452.2	1446.16	1446.16	1448.72	1446.16	1447.59	1448.21		448.368
	456.375	2725.75	2732.36	821.357	823.155	822.787	825.458	821.516	1313.15	1700.64	1266.71	908.445		455.125	2885.45	2893.95	603.864	1525.79	1638.07	897.827	604.222	603.864	606.105	603.864	604.059	641.057			526.875	1450.89	1436.76	1431.42	1431.42	1432.79	1433.28	1431.78	1433.18		526.875	1439.47	1451.49	1445.79	1445.79	1448.22	1445.79	1447.09	1447.76		448.851
	456.25	2814.88	2833.19	801.324	803.06	802.691	805.229	801.398	1202.24	1742.38	1406.92	878.527		455	2826.09	2851.98	580.102	1607.06	1511.39	860.023	580.446	580.102	582.274	580.102	580.286	611.108			526.75	1441.75	1435.86	1430.9	1430.9	1432.14	1432.69	1431.24	1432.49		526.75	1449.6	1450.8	1445.42	1445.42	1447.72	1445.42	1446.61	1447.31		449.333
	456.125	2907.5	2925.42	780.142	781.819	781.451	783.865	780.175	1096.55	1736.13	1578.64	847.786		454.875	2720.55	2758.57	556.711	1643.38	1378.27	822.129	557.042	556.711	558.816	556.711	556.884	582.309			526.625	1417.88	1435.02	1430.37	1430.37	1431.52	1432.1	1430.7	1431.82		526.625	1454.19	1450.15	1445.05	1445.05	1447.24	1445.05	1446.14	1446.87		449.815
	456	2996.52	3005.42	757.763	759.384	759.019	761.317	757.777	999.507	1679.33	1777.08	816.342		454.75	2626.72	2610.51	534.175	1626.45	1244.18	784.773	534.494	534.175	536.218	534.175	534.339	555.104			526.5	1415.7	1434.22	1429.84	1429.84	1430.91	1431.52	1430.15	1431.17		526.5	1438.37	1449.51	1444.68	1444.68	1446.76	1444.68	1445.68	1446.43		450.297
	455.875	3066.87	3071.33	734.212	735.781	735.419	737.608	734.218	913.018	1577.68	1992.74	784.351		454.625	2445.09	2411.42	512.382	1555.31	1113.51	747.982	512.689	512.382	514.365	512.382	512.537	529.328			526.375	1434.27	1433.46	1429.32	1429.32	1430.32	1430.94	1429.62	1430.54		526.375	1437.59	1448.9	1444.31	1444.31	1446.29	1444.31	1445.23	1445.99		450.779
	455.75	3116.65	3121.5	709.673	711.192	710.834	712.921	709.676	837.707	1443.3	2211.49	752.09		454.5	2163.27	2173.29	492.253	1438.19	990.837	712.813	492.55	492.253	494.178	492.253	492.4	505.842			526.25	1435.79	1432.71	1428.79	1428.79	1429.73	1430.36	1429.08	1429.91		526.25	1450.43	1448.31	1443.94	1443.94	1445.83	1443.94	1444.8	1445.56		451.261
	455.625	3138.14	3152.21	684.352	685.823	685.47	687.462	684.354	773.105	1291.28	2415.37	719.818		454.375	1899.51	1913.67	474.85	1289.86	879.973	680.453	475.136	474.85	476.72	474.85	474.99	485.641			526.125	1434.13	1431.99	1428.26	1428.26	1429.16	1429.79	1428.54	1429.3		526.125	1449.51	1447.73	1443.57	1443.57	1445.37	1443.57	1444.37	1445.13		451.743
	455.5	3118.65	3156.7	658.539	659.964	659.616	661.519	658.54	718.1	1136.48	2584.41	687.849		454.25	1678.51	1651.09	460.013	1127.05	782.497	650.858	460.288	460.013	461.83	460.013	460.145	468.499			526	1445.52	1431.29	1427.74	1427.74	1428.59	1429.21	1428	1428.7		526	1445.26	1447.17	1443.2	1443.2	1444.92	1443.2	1443.94	1444.71		452.226
	455.375	3081.36	3125.74	632.66	634.041	633.698	635.517	632.66	671.354	991.212	2699.28	656.6		454.125	1448.85	1402.56	447.323	965.915	698.804	623.718	447.589	447.323	449.089	447.323	447.449	453.931			525.875	1442.19	1430.6	1427.21	1427.21	1428.02	1428.64	1427.46	1428.1		525.875	1441.31	1446.63	1442.83	1442.83	1444.48	1442.83	1443.52	1444.29		452.708
	455.25	3017.77	3049.51	606.9	608.24	607.902	609.643	606.9	631.237	863.458	2744.2	626.227		454	1198.77	1181.54	436.892	819.885	629.014	599.239	437.149	436.892	438.61	436.892	437.012	441.989			525.75	1427.93	1429.92	1426.68	1426.68	1427.45	1428.08	1426.93	1427.52		525.75	1440.64	1446.09	1442.46	1442.46	1444.04	1442.46	1443.11	1443.87		453.19
	455.125	2901.88	2921.42	581.539	582.838	582.506	584.173	581.539	596.357	756.974	2710.84	596.96		453.875	989.777	996.139	428.958	697.643	572.745	577.74	429.206	428.958	430.629	428.958	429.072	432.851			525.625	1425.13	1429.26	1426.15	1426.15	1426.89	1427.51	1426.39	1426.93		525.625	1442.91	1445.57	1442.09	1442.09	1443.6	1442.09	1442.69	1443.45		453.672
	455	2772.2	2741.4	557.129	558.391	558.064	559.662	557.129	565.864	672.153	2600.75	569.291		453.75	835.184	848.288	423.117	602.172	528.541	558.889	423.357	423.117	424.744	423.117	423.226	426.062			525.5	1430.24	1428.6	1425.63	1425.63	1426.33	1426.94	1425.86	1426.36		525.5	1443.4	1445.06	1441.72	1441.72	1443.17	1441.72	1442.29	1443.04		454.154
	454.875	2580.57	2516.17	533.828	535.053	534.731	536.264	533.828	538.812	606.548	2424.42	543.307		453.625	709.596	735.397	418.826	532.174	494.55	542.199	419.058	418.826	420.409	418.826	418.93	421.031			525.375	1420.86	1427.96	1425.1	1425.1	1425.78	1426.38	1425.32	1425.78		525.375	1459.56	1444.55	1441.35	1441.35	1442.74	1441.35	1441.88	1442.62		454.636
	454.75	2292.87	2258.74	512.297	513.486	513.17	514.642	512.297	515.05	557.057	2199.52	519.599		453.5	627.397	652.377	415.797	483.958	469.082	527.428	416.022	415.797	417.34	415.797	415.897	417.433			525.25	1424.8	1427.32	1424.57	1424.57	1425.22	1425.82	1424.79	1425.22		525.25	1474.2	1444.05	1440.98	1440.98	1442.32	1440.98	1441.48	1442.21		455.118
	454.625	1994.18	1985.71	493.566	494.722	494.411	495.825	493.566	495.038	520.809	1947.18	499.126		453.375	582.434	592.856	413.594	452.529	450.325	514.171	413.812	413.594	415.096	413.594	413.689	414.796			525.125	1454.29	1426.69	1424.05	1424.05	1424.67	1425.25	1424.25	1424.65		525.125	1452.82	1443.57	1440.61	1440.61	1441.9	1440.61	1441.09	1441.8		455.6
	454.5	1739.48	1713.42	477.779	478.904	478.598	479.957	477.779	478.542	494.562	1687.57	481.964		453.25	564.789	550.643	411.835	432.962	436.641	502.068	412.046	411.835	413.3	411.835	411.926	412.709			525	1436.79	1426.06	1423.52	1423.52	1424.12	1424.69	1423.72	1424.09		525	1436.63	1443.08	1440.24	1440.24	1441.48	1440.24	1440.69	1441.4		456.082
	454.375	1489.77	1456.03	464.507	465.601	465.3	466.608	464.507	464.889	475.285	1437.77	467.62		453.125	541.646	520.503	410.242	421.132	426.654	490.851	410.447	410.242	411.67	410.242	410.33	410.872			524.875	1408.41	1425.44	1422.99	1422.99	1423.57	1424.14	1423.19	1423.53		524.875	1437.14	1442.61	1439.87	1439.87	1441.06	1439.87	1440.3	1440.99		456.565
	454.25	1230.12	1224.9	453.721	454.786	454.49	455.749	453.721	453.907	461.138	1211.15	456.01		453	505.832	498.673	408.874	414.206	419.51	480.579	409.072	408.874	410.266	408.874	408.958	409.323			524.75	1424.95	1424.83	1422.47	1422.47	1423.02	1423.58	1422.65	1422.97		524.75	1434.94	1442.14	1439.5	1439.5	1440.65	1439.5	1439.9	1440.59		457.047
	454.125	1000.57	1027.41	445.554	446.59	446.299	447.513	445.554	445.641	451.093	1016.39	447.217		452.875	480.353	482.562	407.864	410.344	414.618	471.378	408.057	407.864	409.222	407.864	407.945	408.182			524.625	1427.69	1424.22	1421.94	1421.94	1422.47	1423.02	1422.12	1422.42		524.625	1449.45	1441.68	1439.13	1439.13	1440.24	1439.13	1439.51	1440.18		457.529
	454	825.842	866.333	439.716	440.724	440.438	441.608	439.716	439.755	444.173	857.018	440.91		452.75	462.015	470.239	407.109	408.205	411.31	463.129	407.296	407.109	408.434	407.109	407.187	407.331			524.5	1422.57	1423.61	1421.41	1421.41	1421.92	1422.47	1421.59	1421.87		524.5	1458.85	1441.22	1438.76	1438.76	1439.83	1438.76	1439.12	1439.78		458.011
	453.875	707.903	740.49	435.654	436.636	436.355	437.484	435.654	435.671	439.443	732.321	436.501		452.625	454.051	460.462	406.537	406.997	409.097	455.738	406.719	406.537	407.831	406.537	406.612	406.691			524.375	1427.6	1423.01	1420.88	1420.88	1421.38	1421.91	1421.06	1421.32		524.375	1446.24	1440.76	1438.39	1438.39	1439.42	1438.39	1438.74	1439.38		458.493
	453.75	626.272	646.039	432.79	433.747	433.471	434.56	432.79	432.797	436.125	638.692	433.384		452.5	453.796	452.399	406.042	406.226	407.571	449.07	406.219	406.042	407.305	406.042	406.114	406.148			524.25	1424.1	1422.42	1420.36	1420.36	1420.83	1421.36	1420.52	1420.77		524.25	1445.27	1440.31	1438.02	1438.02	1439.02	1438.02	1438.35	1438.99		458.975
	453.625	582.573	577.82	430.754	431.688	431.416	432.468	430.754	430.757	433.749	571.101	431.167		452.375	456.462	445.524	405.545	405.614	406.439	443.014	405.717	405.545	406.779	405.545	405.614	405.617			524.125	1424.62	1421.82	1419.83	1419.83	1420.29	1420.81	1419.99	1420.23		524.125	1435.91	1439.87	1437.65	1437.65	1438.61	1437.65	1437.97	1438.59		459.457
	453.5	558.658	530.146	429.157	430.067	429.8	430.817	429.157	429.158	431.877	523.929	429.44		452.25	453.792	439.529	405.015	405.04	405.527	437.505	405.182	405.015	406.22	405.015	405.082	405.063			524	1426.83	1421.23	1419.3	1419.3	1419.75	1420.26	1419.46	1419.68		524	1415.45	1439.43	1437.28	1437.28	1438.21	1437.28	1437.58	1438.19		459.939
	453.375	533.432	497.768	427.795	428.682	428.419	429.403	427.795	427.795	430.282	491.968	427.986		452.125	443.529	434.293	404.507	404.515	404.794	432.56	404.669	404.507	405.684	404.507	404.571	404.539			523.875	1433.92	1420.65	1418.78	1418.78	1419.21	1419.71	1418.93	1419.14		523.875	1423.68	1438.99	1436.91	1436.91	1437.81	1436.91	1437.2	1437.8		460.421
	453.25	509.605	476.372	426.683	427.55	427.291	428.242	426.683	426.684	428.97	470.925	426.812		452	436.507	429.773	404.1	404.103	404.258	428.22	404.259	404.1	405.251	404.1	404.163	404.122			523.75	1446.28	1420.06	1418.25	1418.25	1418.66	1419.16	1418.4	1418.59		523.75	1448.71	1438.55	1436.54	1436.54	1437.41	1436.54	1436.82	1437.4		460.904
	453.125	481.531	462.513	425.811	426.656	426.402	427.323	425.811	425.811	427.92	457.372	425.896		451.875	428.068	425.851	403.763	403.764	403.848	424.412	403.917	403.763	404.888	403.763	403.823	403.777			523.625	1440.57	1419.48	1417.72	1417.72	1418.12	1418.61	1417.87	1418.05		523.625	1466	1438.12	1436.17	1436.17	1437.01	1436.17	1436.44	1437.01		461.386
	453	467.217	453.701	425.225	426.05	425.8	426.692	425.225	425.225	427.176	448.827	425.281		451.75	419.174	422.476	403.51	403.51	403.555	421.113	403.66	403.51	404.61	403.51	403.568	403.519			523.5	1432.95	1418.9	1417.2	1417.2	1417.58	1418.06	1417.34	1417.51		523.5	1469.36	1437.69	1435.8	1435.8	1436.62	1435.8	1436.06	1436.62		461.868
	452.875	480.06	448.022	424.783	425.589	425.343	426.207	424.783	424.783	426.594	443.387	424.819		451.625	413.15	419.597	403.346	403.347	403.37	418.289	403.493	403.346	404.423	403.346	403.403	403.352			523.375	1439.74	1418.33	1416.67	1416.67	1417.04	1417.52	1416.8	1416.97		523.375	1462.09	1437.27	1435.43	1435.43	1436.22	1435.43	1435.67	1436.23		462.35
	452.75	492.42	444.025	424.202	424.989	424.747	425.585	424.202	424.202	425.886	439.603	424.225		451.5	407.082	417.14	403.244	403.244	403.256	415.875	403.387	403.244	404.298	403.244	403.299	403.248			523.25	1450.48	1417.75	1416.14	1416.14	1416.51	1416.97	1416.27	1416.43		523.25	1441.85	1436.84	1435.06	1435.06	1435.83	1435.06	1435.3	1435.84		462.832
	452.625	476.576	440.977	423.484	424.253	424.015	424.828	423.484	423.484	425.055	436.748	423.499		451.375	412.055	415.065	403.204	403.204	403.21	413.835	403.343	403.204	404.235	403.204	403.257	403.207			523.125	1442.33	1417.18	1415.62	1415.62	1415.97	1416.42	1415.74	1415.89		523.125	1425.66	1436.42	1434.69	1434.69	1435.44	1434.69	1434.92	1435.45		463.314
	452.5	459.444	438.73	422.926	423.677	423.443	424.231	422.926	422.926	424.394	434.678	422.935		451.25	417.855	413.221	403.112	403.112	403.115	412.022	403.248	403.112	404.121	403.112	403.163	403.114			523	1425.95	1416.61	1415.09	1415.09	1415.43	1415.88	1415.21	1415.36		523	1427.55	1436	1434.32	1434.32	1435.05	1434.32	1434.54	1435.06		463.796
	452.375	448.285	437.042	422.542	423.276	423.046	423.811	422.542	422.542	423.917	433.152	422.547		451.125	415.51	411.566	402.959	402.959	402.96	410.394	403.091	402.959	403.947	402.959	403.008	402.96			522.875	1448.24	1416.04	1414.56	1414.56	1414.89	1415.33	1414.68	1414.82		522.875	1433.01	1435.59	1433.95	1433.95	1434.65	1433.95	1434.16	1434.67		464.278
	452.25	430.985	435.707	422.271	422.989	422.763	423.506	422.271	422.271	423.562	431.967	422.274		451	409.43	410.152	402.828	402.828	402.829	409.007	402.957	402.828	403.796	402.828	402.876	402.829			522.75	1450.45	1415.48	1414.03	1414.03	1414.36	1414.79	1414.15	1414.28		522.75	1438.46	1435.17	1433.58	1433.58	1434.27	1433.58	1433.78	1434.29		464.76
	452.125	422.761	434.708	422.179	422.882	422.659	423.381	422.179	422.179	423.393	431.108	422.181		450.875	399.258	408.992	402.759	402.759	402.76	407.872	402.885	402.759	403.707	402.759	402.806	402.76			522.625	1408.8	1414.91	1413.51	1413.51	1413.82	1414.25	1413.62	1413.74		522.625	1461.58	1434.76	1433.21	1433.21	1433.88	1433.21	1433.4	1433.9		465.243
	452	421.18	433.908	422.173	422.86	422.641	423.343	422.173	422.173	423.317	430.438	422.174		450.75	392.895	408.105	402.796	402.796	402.796	407.008	402.919	402.796	403.724	402.796	402.841	402.796			522.5	1412.98	1414.35	1412.98	1412.98	1413.28	1413.7	1413.09	1413.21		522.5	1475.81	1434.35	1432.84	1432.84	1433.49	1432.84	1433.03	1433.51		465.725
	451.875	434.06	433.211	422.183	422.856	422.64	423.322	422.183	422.183	423.263	429.863	422.184		450.625	394.625	407.429	402.899	402.899	402.899	406.355	403.019	402.899	403.809	402.899	402.943	402.899			522.375	1446.25	1433.94	1432.47	1432.47	1433.1	1432.47	1432.65	1433.13		522.375	1446.25	1433.94	1432.47	1432.47	1433.1	1432.47	1432.65	1433.13		466.207
	451.75	443.537	432.449	422.058	422.717	422.505	423.168	422.058	422.058	423.079	429.215	422.059		450.5	409.398	406.86	402.985	402.985	402.985	405.808	403.102	402.985	403.877	402.985	403.028	402.985			522.25	1420.86	1433.53	1432.1	1432.1	1432.71	1432.1	1432.28	1432.74		522.25	1420.86	1433.53	1432.1	1432.1	1432.71	1432.1	1432.28	1432.74		466.689
	451.625	441.675	431.645	421.832	422.477	422.268	422.913	421.832	421.832	422.798	428.518	421.833		450.375	415.556	406.245	402.918	402.918	402.918	405.215	403.033	402.918	403.792	402.918	402.96	402.918			522.125	1431.73	1433.12	1431.73	1431.73	1432.33	1431.73	1431.9	1432.36		522.125	1431.73	1433.12	1431.73	1431.73	1432.33	1431.73	1431.9	1432.36		467.171
	451.5	434.791	430.909	421.624	422.255	422.049	422.677	421.624	421.624	422.539	427.883	421.624		450.25	408.895	405.656	402.787	402.787	402.787	404.647	402.899	402.787	403.644	402.787	402.827	402.787																							467.653
	451.375	416.694	430.288	421.485	422.103	421.901	422.513	421.485	421.485	422.354	427.358	421.485		450.125	413.228	405.213	402.723	402.723	402.723	404.224	402.832	402.723	403.563	402.723	402.762	402.723																							468.135
	451.25	415.289	429.895	421.536	422.141	421.942	422.538	421.536	421.536	422.362	427.056	421.536		450	405.29	404.788	402.614	402.614	402.614	403.819	402.721	402.614	403.438	402.614	402.652	402.614																							468.617
	451.125	410.276	429.553	421.601	422.195	421.998	422.579	421.601	421.601	422.387	426.8	421.601		449.875	386.397	404.5	402.586	402.586	402.586	403.55	402.69	402.586	403.394	402.586	402.623	402.586																							469.099
	451	391.348	429.296	421.721	422.302	422.109	422.675	421.721	421.721	422.469	426.624	421.721		449.75	383.074	404.454	402.754	402.754	402.754	403.522	402.857	402.754	403.548	402.754	402.79	402.754																							469.582
	450.875	395.972	429.268	422.04	422.61	422.42	422.971	422.04	422.04	422.755	426.673	422.04		449.625	387.48	404.482	402.959	402.959	402.959	403.568	403.06	402.959	403.738	402.959	402.994	402.959																							470.064
	450.75	406.978	429.219	422.314	422.873	422.686	423.224	422.314	422.314	422.997	426.698	422.314		449.5	386.88	404.498	403.12	403.12	403.12	403.601	403.219	403.12	403.885	403.12	403.155	403.12																							470.546
	450.625	405.148	429.081	422.476	423.023	422.839	423.364	422.476	422.476	423.128	426.629	422.476		449.375	373.882	404.548	403.29	403.29	403.29	403.668	403.386	403.29	404.04	403.29	403.323	403.29																							471.028
	450.5	408.333	428.984	422.658	423.195	423.014	423.526	422.658	422.658	423.282	426.599	422.658		449.25	368.607	404.755	403.596	403.596	403.596	403.892	403.69	403.596	404.333	403.596	403.628	403.596																							471.51
	450.375	406.053	428.875	422.809	423.336	423.157	423.657	422.809	422.809	423.406	426.553	422.809		449.125	386.802	405.039	403.96	403.96	403.96	404.191	404.053	403.96	404.684	403.96	403.992	403.96																							471.992
	450.25	380.977	428.808	422.985	423.502	423.326	423.814	422.985	422.985	423.558	426.548	422.985		449	404.139	405.15	404.139	404.139	404.139	404.318	404.229	404.139	404.85	404.139	404.17	404.139																							472.474
	450.125	370.601	429.022	423.427	423.934	423.761	424.237	423.427	423.427	423.976	426.82	423.427																																					472.957
	450	388.722	429.364	423.983	424.48	424.31	424.775	423.983	423.983	424.51	427.218	423.983																																					473.439
	449.875	407.406	429.534	424.353	424.842	424.674	425.129	424.353	424.353	424.861	427.442	424.353																																					473.921
	449.75	413.128	429.524	424.532	425.012	424.846	425.291	424.532	424.532	425.019	427.483	424.532																																					474.403
	449.625	406.836	429.466	424.652	425.123	424.96	425.394	424.652	424.652	425.121	427.474	424.652																																					474.885
	449.5	395.172	429.486	424.839	425.302	425.141	425.566	424.839	424.839	425.291	427.542	424.839																																					475.367
	449.375	383.957	429.639	425.151	425.606	425.447	425.863	425.151	425.151	425.587	427.741	425.151																																					475.849
	449.25	387.31	429.923	425.584	426.031	425.875	426.282	425.584	425.584	426.005	428.068	425.584																																					476.331
	449.125	403.596	430.184	425.987	426.426	426.272	426.67	425.987	425.987	426.393	428.371	425.987																																					476.813
	449	426.223	430.285	426.223	426.654	426.502	426.892	426.223	426.223	426.614	428.513	426.223																																					477.296
																																																	477.778
																																																	478.26
																																																	478.742
																																																	479.224
																																																	479.706
																																																	480.188
																																																	480.67
																																																	481.152
																																																	481.635
																																																	482.117
																																																	482.599
																																																	483.081
																																																	483.563
																																																	484.045
																																																	484.527
																																																	485.009
																																																	485.491
																																																	485.974
																																																	486.456
																																																	486.938
																																																	487.42
																																																	487.902
																																																	488.384
																																																	488.866
																																																	489.348
																																																	489.831
																																																	490.313
																																																	490.795
																																																	491.277
																																																	491.759
																																																	492.241
																																																	492.723
																																																	493.205
																																																	493.688
																																																	494.17
																																																	494.652
																																																	495.134
																																																	495.616
																																																	496.098
																																																	496.58
																																																	497.062
																																																	497.544
																																																	498.027
																																																	498.509
																																																	498.991
																																																	499.473
																																																	499.955
																																																	500.437
																																																	500.919
																																																	501.401
																																																	501.884
																																																	502.366
																																																	502.848
																																																	503.33
																																																	503.812
																																																	504.294
																																																	504.776
																																																	505.258
																																																	505.74
																																																	506.223
																																																	506.705
																																																	507.187
																																																	507.669
																																																	508.151
																																																	508.633
																																																	509.115
																																																	509.597
																																																	510.079
																																																	510.562
																																																	511.044
																																																	511.526
																																																	512.008
																																																	512.49
																																																	512.972
																																																	513.454
																																																	513.936
																																																	514.418
																																																	514.901
																																																	515.383
																																																	515.865
																																																	516.347
																																																	516.829
																																																	517.311
																																																	517.793
																																																	518.275
																																																	518.758
																																																	519.24
																																																	519.722
																																																	520.204
																																																	520.686
																																																	521.168
																																																	521.65
																																																	522.132
																																																	522.615
																																																	523.097
																																																	523.579
																																																	524.061
																																																	524.543
																																																	525.025
																																																	525.507
																																																	525.989
																																																	526.471
																																																	526.954
																																																	527.436
																																																	527.918
																																																	528.4
																																																	528.882
																																																	529.364
																																																	529.846
																																																	530.328
																																																	530.811
																																																	531.293
																																																	531.775
																																																	532.257
																																																	532.739
																																																	533.221
																																																	533.703
																																																	534.185
																																																	534.667
																																																	535.149
																																																	535.632
																																																	536.114
																																																	536.596
																																																	537.078
																																																	537.56
																																																	538.042
																																																	538.524
																																																	539.006
																																																	539.489
																																																	539.971
																																																	540.453
																																																	540.935
																																																	541.417
																																																	541.899
																																																	542.381
																																																	542.863
																																																	543.346
																																																	543.828
																																																	544.31
																																																	544.792
																																																	545.274
																																																	545.756
																																																	546.238
																																																	546.72
																																																	547.202
																																																	547.685
																																																	548.167
																																																	548.649
																																																	549.131
																																																	549.613
																																																	550.095
																																																	550.577
																																																	551.059
																																																	551.542
																																																	552.024
																																																	552.506
																																																	552.988
																																																	553.47
																																																	553.952
																																																	554.434
																																																	554.916
																																																	555.398
																																																	555.881
																																																	556.363
																																																	556.845
																																																	557.327
																																																	557.809
																																																	558.291
																																																	558.773
																																																	559.255
																																																	559.737
																																																	560.22
																																																	560.702
																																																	561.184
																																																	561.666
																																																	562.148
																																																	562.63
																																																	563.112
																																																	563.594
																																																	564.077
																																																	564.559
																																																	565.041
																																																	565.523
																																																	566.005
																																																	566.487
																																																	566.969
																																																	567.451
																																																	567.933
																																																	568.416
																																																	568.898
																																																	569.38
																																																	569.862
																																																	570.344
																																																	570.826
																																																	571.308
																																																	571.79
																																																	572.273
																																																	572.755
																																																	573.237
																																																	573.719
																																																	574.201
																																																	574.683
																																																	575.165
																																																	575.647
																																																	576.13
																																																	576.612
																																																	577.094
																																																	577.576
																																																	578.058
																																																	578.54
																																																	579.022
																																																	579.504
																																																	579.986
																																																	580.468
																																																	580.951
																																																	581.433
																																																	581.915
																																																	582.397
																																																	582.879
																																																	583.361
																																																	583.843
																																																	584.325
																																																	584.808
																																																	585.29
																																																	585.772
																																																	586.254
																																																	586.736
																																																	587.218
																																																	587.7
																																																	588.182
																																																	588.664
																																																	589.147
																																																	589.629
																																																	590.111
																																																	590.593
																																																	591.075
																																																	591.557
																																																	592.039
																																																	592.521
																																																	593.004
																																																	593.486
																																																	593.968
																																																	594.45
																																																	594.932
																																																	595.414
																																																	595.896
																																																	596.378
																																																	596.861
																																																	597.343
																																																	597.825
																																																	598.307
																																																	598.789
																																																	599.271
																																																	599.753
																																																	600.235
																																																	600.717
																																																	601.199
																																																	601.682
																																																	602.164
																																																	602.646
																																																	603.128
																																																	603.61
																																																	604.092
																																																	604.574
																																																	605.057
																																																	605.539
																																																	606.021
																																																	606.503
																																																	606.985
																																																	607.467
																																																	607.949
																																																	608.431
																																																	608.913
																																																	609.395
																																																	609.878
																																																	610.36
																																																	610.842
																																																	611.324
																																																	611.806
																																																	612.288
																																																	612.77
																																																	613.252
																																																	613.735
																																																	614.217
																																																	614.699
																																																	615.181
																																																	615.663
																																																	616.145
																																																	616.627
																																																	617.109
																																																	617.591
																																																	618.074
																																																	618.556
																																																	619.038
																																																	619.52
																																																	620.002
																																																	620.484
																																																	620.966
																																																	621.448
																																																	621.931
																																																	622.413
																																																	622.895
																																																	623.377
																																																	623.859
																																																	624.341
																																																	624.823
																																																	625.305
																																																	625.788
																																																	626.27
																																																	626.752
																																																	627.234
																																																	627.716
																																																	628.198
																																																	628.68
																																																	629.162
																																																	629.644
																																																	630.126
																																																	630.609
																																																	631.091
																																																	631.573
																																																	632.055
																																																	632.537
																																																	633.019
																																																	633.501
																																																	633.984
																																																	634.466
																																																	634.948
																																																	635.43
																																																	635.912
																																																	636.394
																																																	636.876
																																																	637.358
																																																	637.84
																																																	638.322
																																																	638.805
																																																	639.287
																																																	639.769
																																																	640.251
																																																	640.733
																																																	641.215
																																																	641.697
																																																	642.179
																																																	642.662
																																																	643.144
																																																	643.626
																																																	644.108
																																																	644.59
																																																	645.072
																																																	645.554
																																																	646.036
																																																	646.519
																																																	647.001
																																																	647.483
																																																	647.965
																																																	648.447
																																																	648.929
																																																	649.411
																																																	649.893
																																																	650.375
																																																	650.857
																																																	651.34
																																																	651.822
																																																	652.304
																																																	652.786
																																																	653.268
																																																	653.75
																																																	654.232
																																																	654.715
																																																	655.197
																																																	655.679
																																																	656.161
																																																	656.643
																																																	657.125
																																																	657.607
																																																	658.089
																																																	658.571
																																																	659.053
																																																	659.536
																																																	660.018
																																																	660.5
																																																	660.982
																																																	661.464
																																																	661.946
																																																	662.428
																																																	662.91
																																																	663.393
																																																	663.875
																																																	664.357
																																																	664.839
																																																	665.321
																																																	665.803
																																																	666.285
																																																	666.767
																																																	667.25
																																																	667.732
																																																	668.214
																																																	668.696
																																																	669.178
																																																	669.66
																																																	670.142
																																																	670.624
																																																	671.106
																																																	671.589
																																																	672.071
																																																	672.553
																																																	673.035
																																																	673.517
																																																	673.999
																																																	674.481
																																																	674.963
																																																	675.446
																																																	675.928
																																																	676.41
																																																	676.892
																																																	677.374
																																																	677.856
																																																	678.338
																																																	678.82
																																																	679.302
																																																	679.784
																																																	680.267
																																																	680.749
																																																	681.231
																																																	681.713
																																																	682.195
																																																	682.677
																																																	683.159
																																																	683.641
																																																	684.124
																																																	684.606
																																																	685.088
																																																	685.57
																																																	686.052
																																																	686.534
																																																	687.016
																																																	687.498
																																																	687.981
																																																	688.463
																																																	688.945
																																																	689.427
																																																	689.909
																																																	690.391
																																																	690.873
																																																	691.355
																																																	691.837
																																																	692.32
																																																	692.802
																																																	693.284
																																																	693.766
																																																	694.248
																																																	694.73
																																																	695.212
																																																	695.694
																																																	696.177
																																																	696.659
																																																	697.141
																																																	697.623
																																																	698.105
																																																	698.587
																																																	699.069
																																																	699.551
																																																	700.033
																																																	700.516
																																																	700.998
																																																	701.48
																																																	701.962
																																																	702.444
																																																	702.926
																																																	703.408
																																																	703.89
																																																	704.372
																																																	704.855
																																																	705.337
																																																	705.819
																																																	706.301
																																																	706.783
																																																	707.265
																																																	707.747
																																																	708.229
																																																	708.712
																																																	709.194
																																																	709.676
																																																	710.158
																																																	710.64
																																																	711.122
																																																	711.604
																																																	712.086
																																																	712.568
																																																	713.051
																																																	713.533
																																																	714.015
																																																	714.497
																																																	714.979
																																																	715.461
																																																	715.943
																																																	716.425
																																																	716.908
																																																	717.39
																																																	717.872
																																																	718.354
																																																	718.836
																																																	719.318
																																																	719.8
																																																	720.282
																																																	720.764
																																																	721.247
																																																	721.729
																																																	722.211
																																																	722.693
																																																	723.175
																																																	723.657
																																																	724.139
																																																	724.621
																																																	725.104
																																																	725.586
																																																	726.068
																																																	726.55
																																																	727.032
																																																	727.514
																																																	727.996
[truncated: 6,787 more rows]
[truncated: 2 more columns]

## Sheet: Fig. S10
	Fig. S10a								Fig. S10b
[truncated: 4,592 more rows]

[truncated: 18 more sheets: Fig. S13, Fig. S14, Fig. S16, Fig. S17, Fig. S18, Fig. S19, Fig. S20, Fig. S21, Fig. S22, Fig. S23, Fig. S24, Fig. S25, Fig. S26, Fig. S27, Fig. S31, Fig. S34, Fig. S35, Fig. S37]
